# Supplementary material for: Identification of Novel Antimicrobial Resistance Genes Using Machine Learning, Homology Modeling, and Molecular Docking
Source: Microorganisms. 2022 Oct 23;10(11):2102. doi: 10.3390/microorganisms10112102 (PMC9693463; doi:10.3390/microorganisms10112102)
Supplement: Supplementary file 1 [file microorganisms-10-02102-s001.zip]

Archive with 38 entries (38 files):
- Supplementary Figure S10.pdf
- Supplementary Figure S6.pdf
- Supplementary Figure S7.pdf
- Supplementary Figure S8.pdf
- Supplementary Figure S9.pdf
- Supplementary Table S1.xlsx
- Supplementary Table S10.xlsx
- Supplementary Table S11.xlsx
- Supplementary Table S12.xlsx
- Supplementary Table S13.xlsx
- Supplementary Table S14.xlsx
- Supplementary Table S15.pdf
- Supplementary Table S2.xlsx
- Supplementary Table S3.xlsx
- Supplementary Table S4.xlsx
- Supplementary Table S5.xlsx
- Supplementary Table S6.xlsx
- Supplementary Table S7.xlsx
- Supplementary Table S8.xlsx
- Supplementary Table S9.xlsx
- Supplementary Xlsx1.xlsx
- Supplementary Xlsx2.xlsx
- Supplementary Xlsx3.xlsx
- Supplementary_Figure S1a.jpg
- Supplementary_Figure S1b.jpg
- Supplementary_Figure S1c.jpg
- Supplementary_Figure S1d.jpg
- Supplementary_Figure S2a.jpg
- Supplementary_Figure S2b.jpg
- Supplementary_Figure S2c.jpg
- Supplementary_Figure S2d.jpg
- Supplementary_Figure S3a.jpg
- Supplementary_Figure S3b.jpg
- Supplementary_Figure S4a.jpg
- Supplementary_Figure S4b.jpg
- Supplementary_Figure S5a.jpg
- Supplementary_Figure S5b.jpg
- Supplementary_Figure S5c.jpg
