# Supplementary material for: Identification of Novel Antimicrobial Resistance Genes Using Machine Learning, Homology Modeling, and Molecular Docking
Source: Microorganisms. 2022 Oct 23;10(11):2102. doi: 10.3390/microorganisms10112102 (PMC9693463; doi:10.3390/microorganisms10112102)
Supplement: Supplementary file 1 [file microorganisms-10-02102-s001.zip › Supplementary Table S1.xlsx]

## Sheet: Supplementary table1
Supplementary Table S1.
List of K. pneumoniae genes with their accessions that ranked consistently high in their importance in discriminating between resistant and susceptible K. pneumoniae strains in each round of 6-fold cross validation, for each antibiotic- Doripenem, Ertapenem, Imipenem, and Meropenem. This list of top-ranked genes includes both putative novel AMR genes and known AMR genes in K. pneumoniae.
SN.	accession	doripenem	accession	ertapenem	accession	imipenem	accession	meropenem
0	WP_071579748.1	AlpA family phage regulatory protein	WP_040215863.1	(2,3-dihydroxybenzoyl)adenylate synthase EntE	WP_038433285.1	DUF1833 family protein	WP_016338366.1	DUF2913 family protein
1	WP_064162551.1	Cu(+)/Ag(+) sensor histidine kinase	WP_016338366.1	DUF2913 family protein	WP_125297154.1	DUF2560 family protein	WP_064162443.1	DUF551 domain-containing protein
2	WP_004152355.1	DNA methylase	WP_000454193.1	DUF3330 domain-containing protein	WP_016338366.1	DUF2913 family protein	WP_071653259.1	DinB family protein
3	WP_125297154.1	DUF2560 family protein	WP_004171440.1	hypothetical protein	WP_002889795.1	GABA permease	WP_004152336.1	hypothetical protein
4	WP_004147125.1	hypothetical protein	WP_004151678.1	phosphodiester glycosidase family protein	WP_015060010.1	hypothetical protein	WP_013023807.1	hypothetical protein
5	WP_004888565.1	hypothetical protein	WP_004152347.1	hypothetical protein	WP_001568047.1	hypothetical protein	WP_064162286.1	hypothetical protein
6	WP_004153014.1	hypothetical protein	WP_000219391.1	Mph(A) family macrolide 2'-phosphotransferase	WP_013214013.1	hypothetical protein	WP_004152347.1	hypothetical protein
7	WP_032418371.1	arsenic transporter	WP_004141234.1	NAD(P)-binding domain-containing protein	WP_004152347.1	hypothetical protein	WP_004227314.1	hypothetical protein
8	WP_064162389.1	bifunctional phosphoribosyl-AMP cyclohydrolase/phosphoribosyl-ATP diphosphatase HisIE	WP_139153029.1	Tn3 family transposase	WP_023280305.1	hypothetical protein	WP_001067855.1	IS6-like element IS26 family transposase
9	WP_004152754.1	DNA polymerase III subunit theta	WP_016240610.1	TraM recognition domain-containing protein	WP_004178684.1	L-2-hydroxyglutarate oxidase	WP_001389365.1	IS6-like element IS6100 family transposase
10	WP_032705886.1	type VI secretion protein	WP_064162557.1	UDP-N-acetylmuramate dehydrogenase	WP_064162068.1	MetQ/NlpA family ABC transporter substrate-binding protein	WP_002911484.1	MAPEG family protein
11	WP_004198911.1	hypothetical protein	WP_004175424.1	YebG family protein	WP_002916048.1	PD40 domain-containing protein	WP_002917680.1	PTS-dependent dihydroxyacetone kinase operon transcriptional regulator DhaR
12	WP_004199214.1	IS21 family transposase	WP_002901627.1	YniB family protein	WP_002917680.1	PTS-dependent dihydroxyacetone kinase operon transcriptional regulator DhaR	WP_071579757.1	Rop family plasmid primer RNA-binding protein
13	WP_000018329.1	aminoglycoside O-phosphotransferase APH(3')-Ia	WP_002888321.1	bis(5'-nucleosyl)-tetraphosphatase (symmetrical)	WP_004181402.1	YqjK-like family protein	WP_004152345.1	SAM-dependent DNA methyltransferase
14	WP_004150901.1	hypothetical protein	WP_004152235.1	dimethylsulfoxide reductase subunit B	WP_004152235.1	dimethylsulfoxide reductase subunit B	WP_002913185.1	alanine transaminase AlaA
15	WP_004152392.1	IS3-like element Tn4401 family transposase	WP_004191677.1	helix-hairpin-helix domain-containing protein	WP_004900279.1	glycerol dehydratase reactivase beta/small subunit family protein	WP_032418371.1	arsenic transporter
16	WP_004218009.1	glycosyl hydrolase family 2	WP_161623855.1	host cell division inhibitor Icd-like protein	WP_002916056.1	multidrug/biocide efflux PACE transporter	WP_002883521.1	bifunctional biotin--[acetyl-CoA-carboxylase] ligase/biotin operon repressor BirA
17	WP_004198233.1	zinc-binding domain of primase-helicase family protein	WP_000784549.1	siderophore yersiniabactin receptor FyuA	WP_000843497.1	DUF2933 domain-containing protein	WP_002922494.1	deacetylase
18	WP_032415027.1	hypothetical protein	WP_014343512.1	single-stranded DNA-binding protein	WP_013214029.1	hypothetical protein	WP_004152354.1	plasmid partitioning/stability family protein
19	WP_165314624.1	arsenical pump-driving ATPase	WP_000259031.1	sulfonamide-resistant dihydropteroate synthase Sul1	WP_032409716.1	hypothetical protein	WP_040245400.1	protein YgfX
20	WP_023285898.1	PilL N-terminal domain-containing protein	WP_002883524.1	type I pantothenate kinase	WP_004181428.1	SLC13/DASS family transporter	WP_004152344.1	restriction endonuclease subunit S
21	WP_161989521.1	hypothetical protein	WP_029884058.1	hypothetical protein	WP_004181431.1	AsmA2 domain-containing protein YhdP	WP_000259031.1	sulfonamide-resistant dihydropteroate synthase Sul1
22	WP_000845373.1	hypothetical protein	WP_064762166.1	hypothetical protein	WP_023284552.1	Crp/Fnr family transcriptional regulator	WP_000003229.1	type IV secretion system protein
23	WP_023343086.1	hypothetical protein	WP_040241897.1	hypothetical protein	WP_004114852.1	hypothetical protein	WP_040215798.1	type VI secretion system protein TssA
24	WP_020803780.1	L-fucose isomerase C-terminal domain protein	WP_000764642.1	hypothetical protein	WP_015369614.1	DUF58 domain-containing protein	WP_094089085.1	Fe(3+) dicitrate ABC transporter substrate-binding protein FecB
25	WP_162868567.1	ImpA domain protein	WP_020805516.1	hypothetical protein	WP_161798735.1	hypothetical protein	WP_071557491.1	hypothetical protein
26	WP_153244918.1	hypothetical protein	WP_000429836.1	Hg(II)-responsive transcriptional regulator	WP_015366995.1	Rhodanese-related sulfurtransferase	WP_000072676.1	hypothetical protein
27	WP_002353183.1	hypothetical protein	WP_020325045.1	N-acyl homoserine lactonase family protein	WP_015366624.1	SnoaL-like domain-containing protein	WP_032409836.1	hypothetical protein
28	WP_004217162.1	hypothetical protein	WP_004201167.1	bleomycin binding protein Ble-MBL	WP_015366469.1	monooxygenase	WP_004152107.1	hypothetical protein
29	WP_004217757.1	hypothetical protein	WP_004141771.1	porin OmpK35	WP_004152397.1	IS1182-like element ISKpn6 family transposase	WP_000429836.1	Hg(II)-responsive transcriptional regulator
30	WP_004225185.1	hypothetical protein	WP_023283352.1	DUF2280 domain-containing protein	WP_004199214.1	IS21 family transposase	WP_004179227.1	TolC family outer membrane protein
31	WP_171815252.1	hypothetical protein	WP_004146500.1	ECA oligosaccharide polymerase	WP_009486276.1	hypothetical protein	WP_001087807.1	broad-spectrum mercury transporter MerE
32	WP_004151760.1	hypothetical protein	WP_023283963.1	hypothetical protein	WP_009485700.1	hypothetical protein	WP_004152552.1	colicin release lysis protein
33	WP_022644911.1	hypothetical protein	WP_023284293.1	cystathionine beta-synthase	WP_004218216.1	hypothetical protein	WP_004152597.1	lipase chaperone
34	WP_022644917.1	hypothetical protein	WP_023283610.1	type VI secretion system protein ImpL	WP_020802792.1	hypothetical protein	WP_001277466.1	mercury resistance co-regulator MerD
35	WP_004197893.1	hypothetical protein	WP_032705858.1	PTS transporter subunit EIIA	WP_000480968.1	aminoglycoside O-phosphotransferase APH(6)-Id	WP_000209296.1	mercury(II) reductase
36	WP_147075484.1	nitrate- and nitrite sensing domain-containing protein	WP_004150941.1	Fic family protein	WP_000075580.1	hypothetical protein	WP_000522996.1	organomercurial transporter MerC
37	WP_072096758.1	copper homeostasis periplasmic binding protein CopC	WP_004152574.1	baseplate J/gp47 family protein	WP_001145103.1	hypothetical protein	WP_004141771.1	porin OmpK35
38	WP_001527022.1	hypothetical protein	WP_004152397.1	IS1182-like element ISKpn6 family transposase	WP_142287842.1	DUF481 domain-containing protein	WP_004213675.1	protein-tyrosine-phosphatase
39	WP_040210752.1	hypothetical protein	WP_016197712.1	PTS Fru family, IIB component	WP_004199536.1	hypothetical protein	WP_023284137.1	hypothetical protein
40	WP_040211792.1	hypothetical protein	WP_002893014.1	PTS transporter subunit IIB	WP_004152398.1	ISAs1-like element ISKpn31 family transposase	WP_015369159.1	3-deoxy-D-manno-octulosonic acid transferase
41	WP_094318329.1	hypothetical protein	WP_004150957.1	hypothetical protein	WP_004199234.1	carbapenem-hydrolyzing class A beta-lactamase KPC-2	WP_001096398.1	ATPase
42	WP_094318330.1	hypothetical protein	WP_004146457.1	hypothetical protein	WP_004150901.1	hypothetical protein	WP_015369614.1	DUF58 domain-containing protein
43	WP_004152889.1	hypothetical protein	WP_002884640.1	hypothetical protein	WP_004152388.1	hypothetical protein	WP_020077901.1	hypothetical protein
44	WP_004226282.1	hypothetical protein	WP_004196831.1	hypothetical protein	WP_004152392.1	IS3-like element Tn4401 family transposase	WP_032706257.1	cellulase family glycosylhydrolase
45	WP_004152168.1	hypothetical protein	WP_004243011.1	hypothetical protein	WP_004152354.1	mediator of plasmid stability	WP_023316156.1	colibactin hybrid non-ribosomal peptide synthetase/type I polyketide synthase ClbK
46	WP_020804750.1	DUF1834 family protein	WP_014342212.1	hypothetical protein	WP_001015146.1	radical SAM protein	WP_032706008.1	colibactin polyketide synthase ClbO
47	WP_032425693.1	hypothetical protein	WP_014342213.1	hypothetical protein	WP_001708405.1	hypothetical protein	WP_015369609.1	haloacid dehalogenase-like hydrolase
48	WP_158414374.1	hypothetical protein	WP_032441456.1	hypothetical protein	WP_004227772.1	hypothetical protein	WP_032705886.1	type VI secretion protein
49	WP_020804713.1	hypothetical protein	WP_001317507.1	trimethoprim-resistant dihydrofolate reductase DfrA5	WP_004152979.1	hypothetical protein	WP_004177208.1	hypothetical protein
50	WP_020804324.1	phage tail domain protein	WP_032410634.1	hypothetical protein	WP_004217162.1	hypothetical protein	WP_004152564.1	hypothetical protein
51	WP_004218267.1	hypothetical protein	WP_009307965.1	hypothetical protein	WP_004243011.1	hypothetical protein	WP_004152150.1	hypothetical protein
52	WP_004152457.1	hypothetical protein	WP_020315056.1	hypothetical protein	WP_004217757.1	hypothetical protein	WP_004152155.1	hypothetical protein
53	WP_020315056.1	hypothetical protein	WP_020315027.1	hypothetical protein	WP_004150957.1	hypothetical protein	WP_004152174.1	hypothetical protein
54	WP_004152979.1	hypothetical protein	WP_004151757.1	hypothetical protein	WP_004146457.1	hypothetical protein	WP_004151009.1	hypothetical protein
55	WP_004227772.1	hypothetical protein	WP_000951934.1	hypothetical protein	WP_004196315.1	hypothetical protein	WP_004152397.1	IS1182-like element ISKpn6 family transposase
56	WP_001708405.1	hypothetical protein	WP_062920559.1	hypothetical protein	WP_004187003.1	putative hydro-lyase	WP_004199214.1	IS21 family transposase
57	WP_000717860.1	hypothetical protein	WP_071549951.1	hypothetical protein	WP_000533212.1	hypothetical protein	WP_004152391.1	Tn3-like element Tn4401 family resolvase TnpR
58	WP_001419736.1	hypothetical protein	WP_071653266.1	hypothetical protein	WP_032708366.1	hypothetical protein	WP_004152392.1	Tn3-like element Tn4401 family transposase
59	WP_000739144.1	hypothetical protein	WP_071579763.1	hypothetical protein	WP_165488509.1	hypothetical protein	WP_020314923.1	TrbG/VirB9 family P-type conjugative transfer protein
60	WP_023279818.1	hypothetical protein	WP_004232527.1	hypothetical protein	WP_009485630.1	hypothetical protein	WP_001708010.1	TrbI/VirB10 family protein
61	WP_004196407.1	hypothetical protein	WP_004227000.1	hypothetical protein	WP_023318915.1	hypothetical protein	WP_004187110.1	DUF305 domain-containing protein
62	WP_019768104.1	hypothetical protein	WP_000132147.1	hypothetical protein	WP_032708919.1	hypothetical protein	WP_009486276.1	hypothetical protein
63	WP_032426714.1	30S ribosomal protein S6 modification protein RimK	WP_004229092.1	hypothetical protein	WP_047052054.1	hypothetical protein	WP_009485700.1	hypothetical protein
64	WP_032415204.1	DUF4747 family protein	WP_100250063.1	hypothetical protein	WP_155953763.1	hypothetical protein	WP_074177510.1	hypothetical protein
65	WP_032426709.1	hypothetical protein	WP_004151760.1	hypothetical protein	WP_047063299.1	hypothetical protein	WP_014343187.1	hypothetical protein
66	WP_032426283.1	hypothetical protein	WP_004150886.1	hypothetical protein	WP_048339342.1	hypothetical protein	WP_004225692.1	hypothetical protein
67	WP_004227000.1	hypothetical protein	WP_014343427.1	hypothetical protein	WP_032707930.1	hypothetical protein	WP_000557454.1	aminoglycoside N-acetyltransferase AAC(3)-IId
68	WP_023279960.1	hypothetical protein	WP_020315128.1	hypothetical protein	WP_032707925.1	hypothetical protein	WP_094313613.1	methyltransferase domain-containing protein
69	WP_023279961.1	hypothetical protein	WP_004196315.1	hypothetical protein	WP_015366562.1	hypothetical protein	WP_002915803.1	propanediol dehydratase reactivation protein
70	WP_129543115.1	hypothetical protein	WP_119183683.1	hypothetical protein	WP_015366552.1	hypothetical protein	WP_032427042.1	hypothetical protein
71	WP_032412855.1	hypothetical protein	WP_125942022.1	hypothetical protein	WP_015705537.1	hypothetical protein	WP_016197573.1	hypothetical protein
72	WP_032426427.1	hypothetical protein	WP_015705537.1	hypothetical protein	WP_164515997.1	hypothetical protein	WP_004176269.1	class A broad-spectrum beta-lactamase SHV-11
73	WP_032426444.1	hypothetical protein	WP_015366552.1	hypothetical protein	WP_032708586.1	hypothetical protein	WP_032442023.1	CpaF family protein
74	WP_125034231.1	hypothetical protein	WP_125942122.1	hypothetical protein	WP_155953465.1	hypothetical protein	WP_002353184.1	hypothetical protein
75	WP_015369826.1	hypothetical protein	WP_032707928.1	hypothetical protein	WP_125942022.1	hypothetical protein	WP_001348696.1	hypothetical protein
76	WP_004218972.1	hypothetical protein	WP_048339342.1	hypothetical protein	WP_047066329.1	hypothetical protein	WP_001043731.1	hypothetical protein
77	WP_077250517.1	hypothetical protein	WP_032707684.1	hypothetical protein	WP_032708346.1	hypothetical protein	WP_004152398.1	ISAs1-like element ISKpn31 family transposase
78	WP_014343427.1	hypothetical protein	WP_015703287.1	hypothetical protein	WP_047062110.1	hypothetical protein	WP_004199312.1	WecB/TagA/CpsF family glycosyltransferase
79	WP_004152170.1	hypothetical protein	WP_032708919.1	hypothetical protein	WP_032708418.1	hypothetical protein	WP_001354008.1	GrpB family protein
80	WP_020315128.1	hypothetical protein	WP_155953763.1	hypothetical protein	WP_125942106.1	hypothetical protein	WP_004152750.1	hypothetical protein
81	WP_004146457.1	hypothetical protein	WP_125942078.1	hypothetical protein	WP_125962633.1	aminotransferase class V-fold PLP-dependent enzyme	WP_002894159.1	PucR family transcriptional regulator
82	WP_000550721.1	hypothetical protein	WP_100279143.1	hypothetical protein	WP_165798570.1	hypothetical protein	WP_002914180.1	flavin oxidoreductase
83	WP_000095051.1	hypothetical protein	WP_032708418.1	hypothetical protein	WP_087867488.1	hypothetical protein	WP_072093211.1	mercury transporter
84	WP_004232527.1	hypothetical protein	WP_032708366.1	hypothetical protein	WP_162870429.1	carboxypeptidase regulatory-like domain-containing protein	WP_004141558.1	phage head-tail adapter protein
85	WP_004173705.1	hypothetical protein	WP_032435913.1	hypothetical protein	WP_004152456.1	hypothetical protein	WP_004151782.1	protein-disulfide reductase
86	WP_004231600.1	hypothetical protein	WP_139788361.1	hypothetical protein	WP_004150886.1	hypothetical protein	WP_002904834.1	sugar diacid utilization regulator
87	WP_109023896.1	hypothetical protein	WP_156835751.1	hypothetical protein	WP_001095747.1	hypothetical protein	WP_068815295.1	hypothetical protein
88	WP_020805368.1	transcription termination/antitermination factor NusG	WP_040182217.1	hypothetical protein	WP_161989521.1	hypothetical protein	WP_068815301.1	head decoration protein
89			WP_106493672.1	hypothetical protein	WP_164511672.1	BRO-like protein	WP_004239694.1	DUF3742 family protein
90			WP_129312537.1	hypothetical protein	WP_125957410.1	HD family hydrolase	WP_020804863.1	SlyX family protein
91			WP_020803732.1	hypothetical protein	WP_100279143.1	hypothetical protein	WP_023279061.1	hypothetical protein
92			WP_020804754.1	hypothetical protein	WP_155953766.1	hypothetical protein	WP_014343427.1	hypothetical protein
93			WP_020804753.1	phage late control protein D	WP_071549951.1	hypothetical protein	WP_023279491.1	hypothetical protein
94			WP_004152609.1	hypothetical protein	WP_043906725.1	hypothetical protein	WP_004150957.1	hypothetical protein
95			WP_032723318.1	hypothetical protein	WP_000209093.1	hypothetical protein	WP_009309666.1	type II toxin-antitoxin system HipA family toxin YjjJ
96			WP_023302086.1	hypothetical protein	WP_101999916.1	hypothetical protein	WP_020805694.1	PF12293 family protein
97			WP_015366366.1	hypothetical protein	WP_045620295.1	hypothetical protein	WP_015366124.1	hypothetical protein
98			WP_164514515.1	hypothetical protein			WP_015367057.1	hypothetical protein
99							WP_015056400.1	hypothetical protein
