# Supplementary material for: Identification of Novel Antimicrobial Resistance Genes Using Machine Learning, Homology Modeling, and Molecular Docking
Source: Microorganisms. 2022 Oct 23;10(11):2102. doi: 10.3390/microorganisms10112102 (PMC9693463; doi:10.3390/microorganisms10112102)
Supplement: Supplementary file 1 [file microorganisms-10-02102-s001.zip › Supplementary Table S10.xlsx]

## Sheet: doripenem
Supplementary Table 10 a: Significance test of docking affinity score between (i) doripenem Vs. random proteins and (ii) Novel AMR genes Vs. random proteins for Klebsiella pneumoniae.
Receptor	Ligand	Affinity Doripenem	Best model	Affinity Random	Ttest Doripenem Vs. Random	Best model	Affinity Novel AMR	Ttest Novel AMR Vs. Random
7LK8	doripenem.pdbqt	-9.7	3e9jB_WP002910894.1_model_1.pdb	-1.5	1.11669e-106	6rjuA_WP002902262.1_model_5.pdb	-5.4	2.01816e-17
6V7H	doripenem.pdbqt	-9.6	4jggA_WP004196998.1_model_1.pdb	-2.4		6nfqA_WP000906228.1_model_4.pdb	-5.5
7ASS	doripenem.pdbqt	-9.2	3voeA_WP004143563.1_model_1.pdb	-3.7		6j2lA_WP032440168.1_model_5.pdb	-6.1
6ZYN	doripenem.pdbqt	-9.2	6tl2A_WP064162517.1_model_3.pdb	-5.4		3e3cA_WP004152170.1_model_1.pdb	-6.3
5UL8	doripenem.pdbqt	-9.2	6inyA_WP004184566.1_model_1.pdb	0		6j2lA_WP004144136.1_model_1.pdb	-6.3
3E2K	doripenem.pdbqt	-9	4zlhA_WP004140292.1_model_2.pdb	0		2idoA_WP004152357.1_model_1.pdb	-6.4
6TMA	doripenem.pdbqt	-8.9	4il0A_WP020324693.1_model_4.pdb	0		6c6tA_WP020805368.1_model_5.pdb	-6.5
6JV4	doripenem.pdbqt	-8.9	6f8lG_WP001420475.1_model_3.pdb	0		4ej7A_WP000018326.1_model_5.pdb	-6.8
7LNL	doripenem.pdbqt	-8.7	2z4sA_WP004151534.1_model_3.pdb	0		5icuA_WP072096758.1_model_2.pdb	-6.8
6TMB	doripenem.pdbqt	-8.7	6n8bA_WP000796664.1_model_5.pdb	0		6j2lA_WP045361499.1_model_4.pdb	-7.1
5MXR	doripenem.pdbqt	-8.7	3e3cA_WP004152170.1_model_1.pdb	0		6pbdA_WP080884168.1_model_4.pdb	-7.1
3QNC	doripenem.pdbqt	-8.7	5m1sA_WP004145831.1_model_2.pdb	0		4ej7A_WP000018330.1_model_2.pdb	-7.9
7DOO	doripenem.pdbqt	-8.6	6erjB_WP032741660.1_model_2.pdb	0
3C5A	doripenem.pdbqt	-8.6	2idoA_WP001568048.1_model_4.pdb	0
7LLB	doripenem.pdbqt	-8.5	4elzA_WP071531191.1_model_5.pdb	0
6Z24	doripenem.pdbqt	-8.5	6u7lA_WP002917898.1_model_4.pdb	0
6Z23	doripenem.pdbqt	-8.5	5n8oA_WP032441736.1_model_4.pdb	0
6TD0	doripenem.pdbqt	-8.5	2fsuA_WP004210034.1_model_3.pdb	-5.7
6P99	doripenem.pdbqt	-8.5	5g3pA_WP004181997.1_model_5.pdb	0
6MLL	doripenem.pdbqt	-8.5	1nvmA_WP064162168.1_model_2.pdb	0
3NI9	doripenem.pdbqt	-8.5	4lhfA_WP020806130.1_model_2.pdb	0
6PSG	doripenem.pdbqt	-8.4	5ecxA_WP001317507.1_model_3.pdb	-2
5N5H	doripenem.pdbqt	-8.4	3e3cA_WP004152170.1_model_1.pdb	0
5N5G	doripenem.pdbqt	-8.4	1amjA_WP064143871.1_model_4.pdb	0
5F83	doripenem.pdbqt	-8.3	1wdvA_WP004151383.1_model_4.pdb	0
3FYZ	doripenem.pdbqt	-8.3	5i4qA_WP032333389.1_model_5.pdb	0
2FM6	doripenem.pdbqt	-8.3	4qnxA_WP004151451.1_model_5.pdb	-4.7
6TM9	doripenem.pdbqt	-8.2	5yjlA_WP002910404.1_model_1.pdb	0
6TD1	doripenem.pdbqt	-8.2	3dw0A_WP015062847.1_model_2.pdb	-4.2
6PT1	doripenem.pdbqt	-8.2	1injA_WP009485534.1_model_5.pdb	0
4ZAM	doripenem.pdbqt	-8.2	7nnxA_WP088296114.1_model_3.pdb	-3.5
6Z21	doripenem.pdbqt	-8.1	2recA_WP002914769.1_model_3.pdb	-4.1
6JN3	doripenem.pdbqt	-8.1	6n3iA_WP004149648.1_model_5.pdb	-4
2OV5	doripenem.pdbqt	-8.1	1jheA_WP004197551.1_model_3.pdb	0
1X8I	doripenem.pdbqt	-8.1	2gk3A_WP048987525.1_model_5.pdb	0
6RJ7	doripenem.pdbqt	-8	2pd1A_WP023328886.1_model_2.pdb	-4.4
6Q5B	doripenem.pdbqt	-8	2m07A_WP002895845.1_model_1.pdb	0
6PT5	doripenem.pdbqt	-8	5u8kA_WP002887820.1_model_4.pdb	0
7E9A	doripenem.pdbqt	-7.9	5hjrA_WP147016064.1_model_5.pdb	-0.5
7BZ3	doripenem.pdbqt	-7.9	7nd0A_WP004149279.1_model_1.pdb	0
6Z22	doripenem.pdbqt	-7.9	3e3cA_WP004152170.1_model_1.pdb	0
6V1O	doripenem.pdbqt	-7.9	3igjA_WP015368043.1_model_4.pdb	0
6PTU	doripenem.pdbqt	-7.9	4zjaA_WP004151523.1_model_4.pdb	0
3DW0	doripenem.pdbqt	-7.9	3mkuA_WP071579644.1_model_2.pdb	0
7D5J	doripenem.pdbqt	-7.8	1zzmA_WP022065753.1_model_4.pdb	0
6PK0	doripenem.pdbqt	-7.8	3e8pA_WP002883404.1_model_4.pdb	0
6P98	doripenem.pdbqt	-7.8	4qoyA_WP002888700.1_model_1.pdb	0
6T5L	doripenem.pdbqt	-7.7	4ldzA_WP002923282.1_model_5.pdb	-2.5
6MNP	doripenem.pdbqt	-7.7	2inwA_WP094313435.1_model_5.pdb	-4.5
5OE0	doripenem.pdbqt	-7.7	3e5dA_WP004175834.1_model_3.pdb	0
5F82	doripenem.pdbqt	-7.7	4umwA_WP064162303.1_model_5.pdb	0
3G4P	doripenem.pdbqt	-7.7	3me1A_WP040200174.1_model_4.pdb	0
7KHZ	doripenem.pdbqt	-7.6	6pb6A_WP000242758.1_model_1.pdb	0
6Z25	doripenem.pdbqt	-7.6	5cb0A_WP002903391.1_model_3.pdb	0
6XD7	doripenem.pdbqt	-7.6	4xxhA_WP004192384.1_model_3.pdb	0
6UVK	doripenem.pdbqt	-7.6	6gj1A_WP004176418.1_model_2.pdb	0
6N6Y	doripenem.pdbqt	-7.6	2y0lA_WP095153217.1_model_5.pdb	-4.2
6N6W	doripenem.pdbqt	-7.6	3qvjA_WP015366601.1_model_4.pdb	0
6DD1	doripenem.pdbqt	-7.6	6ijfA_WP015366562.1_model_1.pdb	-0.6
5OE2	doripenem.pdbqt	-7.6	6xtvA_WP150396103.1_model_1.pdb	0
4S2M	doripenem.pdbqt	-7.6	6ltdA_WP057222441.1_model_2.pdb	-3
3ZNT	doripenem.pdbqt	-7.6	1ez1A_WP023313384.1_model_3.pdb	0
6XJ8	doripenem.pdbqt	-7.5	2wskA_WP004174015.1_model_4.pdb	-5.5
6SKP	doripenem.pdbqt	-7.5	5b3dA_WP015367333.1_model_1.pdb	0
4WM9	doripenem.pdbqt	-7.5	4w5jA_WP147058286.1_model_1.pdb	0
4JF4	doripenem.pdbqt	-7.5	1vi9A_WP002907739.1_model_4.pdb	0
7KH9	doripenem.pdbqt	-7.4	3plwA_WP044348674.1_model_4.pdb	-3.5
7A5Z	doripenem.pdbqt	-7.4	2miiA_WP014342994.1_model_1.pdb	-5.3
6TTC	doripenem.pdbqt	-7.4	5vbgA_WP014906877.1_model_2.pdb	-4.8
6Q5F	doripenem.pdbqt	-7.4	6l33A_WP168799662.1_model_5.pdb	0
6N6X	doripenem.pdbqt	-7.4	4twjA_WP004176563.1_model_3.pdb	-5
5ACP	doripenem.pdbqt	-7.4	5w1sA_WP032713693.1_model_4.pdb	0
4XUX	doripenem.pdbqt	-7.4	6vpeA_WP032706407.1_model_4.pdb	-2.6
3QNB	doripenem.pdbqt	-7.4	4a62A_WP032414078.1_model_1.pdb	0
7KHQ	doripenem.pdbqt	-7.3	5aidA_WP004149711.1_model_5.pdb	0
6P9C	doripenem.pdbqt	-7.3	3b62A_WP052238321.1_model_5.pdb	-1.7
6O5T	doripenem.pdbqt	-7.3	4iitA_WP002902769.1_model_1.pdb	0
2FU7	doripenem.pdbqt	-7.3	6c33A_WP023279491.1_model_5.pdb	0
7LLH	doripenem.pdbqt	-7.2	3nzqA_WP004149805.1_model_4.pdb	-0.1
7A60	doripenem.pdbqt	-7.2	2mx1A_WP002919132.1_model_1.pdb	-3.4
6MGX	doripenem.pdbqt	-7.2	6rkwA_WP004173845.1_model_1.pdb	0
5NE2	doripenem.pdbqt	-7.2	2y0lA_WP095153217.1_model_5.pdb	-4.2
4S2L	doripenem.pdbqt	-7.2	1pw4A_WP064162048.1_model_1.pdb	0
3HBR	doripenem.pdbqt	-7.2	1jkeA_WP064162494.1_model_3.pdb	0
2JC7	doripenem.pdbqt	-7.2	3go9A_WP002921436.1_model_3.pdb	-4.6
7KHY	doripenem.pdbqt	-7.1	7dhpA_WP001398199.1_model_4.pdb	-1.8
6ZYO	doripenem.pdbqt	-7.1	3nojA_WP004145036.1_model_5.pdb	0
6T5K	doripenem.pdbqt	-7.1	1j7hA_WP021441020.1_model_1.pdb	-5
6MKQ	doripenem.pdbqt	-7.1	4wkgA_WP002921032.1_model_4.pdb	0
6JN4	doripenem.pdbqt	-7.1	6ihkA_WP153932592.1_model_4.pdb	0
6EFJ	doripenem.pdbqt	-7.1	6xpmA_WP160310029.1_model_5.pdb	0
5EWA	doripenem.pdbqt	-7.1	7jrfA_WP008804133.1_model_5.pdb	0
5EV6	doripenem.pdbqt	-7.1	4m64A_WP002922962.1_model_1.pdb	0
5AEB	doripenem.pdbqt	-7.1	4a1oA_WP048338045.1_model_5.pdb	0
6JN5	doripenem.pdbqt	-7	5hhlA_WP001189105.1_model_4.pdb	0
5NI0	doripenem.pdbqt	-7	1h1lA_WP012541112.1_model_2.pdb	0
5LCF	doripenem.pdbqt	-7	2hdwA_WP139988943.1_model_2.pdb	0
5EVD	doripenem.pdbqt	-7	4fuaA_WP002915470.1_model_5.pdb	0
5EV8	doripenem.pdbqt	-7	6pcaA_WP004179693.1_model_3.pdb	-3.9
6SKR	doripenem.pdbqt	-6.9	1jx7A_WP002910380.1_model_3.pdb	0
5K48	doripenem.pdbqt	-6.9	3e3cA_WP004152170.1_model_1.pdb	0
5ACT	doripenem.pdbqt	-6.9	1karA_WP004175275.1_model_2.pdb	0
5ACQ	doripenem.pdbqt	-6.9	1qapA_WP002888684.1_model_4.pdb	0
3FV7	doripenem.pdbqt	-6.9	6qjeA_WP004179071.1_model_2.pdb	-4.4
2YZ3	doripenem.pdbqt	-6.9	2wmyA_WP001565664.1_model_1.pdb	-4
6N6V	doripenem.pdbqt	-6.8	4iotA_WP002922909.1_model_5.pdb	-4.3
6C6I	doripenem.pdbqt	-6.8	3g7qA_WP002922359.1_model_3.pdb	0
4Y0O	doripenem.pdbqt	-6.8	1nqkA_WP064162270.1_model_1.pdb	-5.3
3FZC	doripenem.pdbqt	-6.8	2bkkA_WP000422636.1_model_2.pdb	-3
2GKL	doripenem.pdbqt	-6.8	3h9xA_WP074163055.1_model_3.pdb	0
6T1H	doripenem.pdbqt	-6.7	2qvrA_WP002886827.1_model_1.pdb	-4.2
6PQI	doripenem.pdbqt	-6.7	2aevA_WP064162481.1_model_3.pdb	-5.3
5OFT	doripenem.pdbqt	-6.7	3e3cA_WP004152170.1_model_1.pdb	0
5MXQ	doripenem.pdbqt	-6.7	1xfjA_WP166714973.1_model_1.pdb	-1.8
7LJK	doripenem.pdbqt	-6.6	3oghB_WP004140514.1_model_5.pdb	-4.5
6MK6	doripenem.pdbqt	-6.6	2fjrA_WP032706409.1_model_4.pdb	0
5ACS	doripenem.pdbqt	-6.5	2gzaA_WP000128596.1_model_3.pdb	0
4X55	doripenem.pdbqt	-6.5	5zwbA_WP032446362.1_model_1.pdb	-1.1
4TZE	doripenem.pdbqt	-6.5	2qezA_WP004151352.1_model_5.pdb	0
2FU8	doripenem.pdbqt	-6.5	2ypnA_WP002883381.1_model_5.pdb	-3.1
6TTA	doripenem.pdbqt	-6.4	5u89A_WP000533212.1_model_2.pdb	0
6LVJ	doripenem.pdbqt	-6.4	3rx6A_WP023284136.1_model_2.pdb	0
7CT2	doripenem.pdbqt	-6.3	3g5iA_WP002906791.1_model_1.pdb	0
6TT8	doripenem.pdbqt	-6.3	6owrA_WP002914084.1_model_3.pdb	0
6J8Q	doripenem.pdbqt	-6.3	6hcgA_WP004177377.1_model_4.pdb	0
5ACR	doripenem.pdbqt	-6.3	4qbnA_WP032707221.1_model_1.pdb	0
4QD4	doripenem.pdbqt	-6.3	4rqoA_WP004151445.1_model_3.pdb	0
5K0W	doripenem.pdbqt	-6.1	2idoA_WP004152754.1_model_2.pdb	0
5NHZ	doripenem.pdbqt	-6	2wtxA_WP004175414.1_model_1.pdb	0
5LCA	doripenem.pdbqt	-6	5croO_WP001548452.1_model_1.pdb	0
3SW3	doripenem.pdbqt	-6	2w56A_WP077257593.1_model_3.pdb	-5.8
6SKQ	doripenem.pdbqt	-5.9	4dopB_WP004152079.1_model_3.pdb	0
4ZDX	doripenem.pdbqt	-5.6	6ba8A_WP000194282.1_model_2.pdb	-3.1
			4z3pA_WP000217768.1_model_2.pdb	-3.4
			6pmjA_WP015367280.1_model_3.pdb	0
			6sz9A_WP004187443.1_model_1.pdb	0
			2wohA_WP002902695.1_model_2.pdb	0
			1te5A_WP002889696.1_model_2.pdb	0
			1zunA_WP023284185.1_model_4.pdb	0
			2pb2A_WP004174049.1_model_1.pdb	0
			2ghsA_WP072035366.1_model_2.pdb	-0.7
			3qd7X_WP004143055.1_model_5.pdb	-4.3
			5zwbA_WP032446362.1_model_1.pdb	-1.1
			2onkA_WP002895159.1_model_4.pdb	0
			4jpmA_WP063864682.1_model_1.pdb	-2.4
			2vqyA_WP064764828.1_model_3.pdb	-4.4
			5dmnA_WP004144601.1_model_2.pdb	-2.3
			6ottA_WP002913213.1_model_2.pdb	0
			7a6fA_WP004147344.1_model_5.pdb	0
			5nkvA_WP001097412.1_model_3.pdb	-7.7
			1nbwA_WP002917678.1_model_3.pdb	0
			5u89A_WP041165605.1_model_1.pdb	0
			3e3cA_WP004152170.1_model_1.pdb	0
			5uouA_WP064162063.1_model_2.pdb	0
			4umwA_WP064162303.1_model_5.pdb	0
			6ch3A_WP015367284.1_model_4.pdb	0
			5u89A_WP000533212.1_model_2.pdb	0
			3rkoL_WP004151107.1_model_5.pdb	0
			3plwA_WP044348674.1_model_4.pdb	-3.5

## Sheet: ertapenem
Supplementary Table 10 b: Significance test of docking affinity score between (i) ertapenem Vs. random proteins and (ii) Novel AMR genes Vs. random proteins for Klebsiella pneumoniae.
Receptor	Ligand	Affinity Ertapenem	Best model	Affinity Random	Ttest Ertapenem Vs. Random	Best model	Novel AMR Affinity	Ttest Novel AMR Vs. Random
6TMB	ertapenem.pdbqt	-10.8	4jpmA_WP004179754.1_model_2.pdb	-2.1	2.26745e-101	6zhvB_WP049116479.1_model_4.pdb	-10.6	1.17497e-91
5N5H	ertapenem.pdbqt	-10.6	1chmA_WP017901247.1_model_3.pdb	0		2q85A_WP015959236.1_model_3.pdb	-10.4
7ASS	ertapenem.pdbqt	-10.5	3jz4A_WP049110155.1_model_3.pdb	0		4epaA_WP071570912.1_model_1.pdb	-10.3
6P9C	ertapenem.pdbqt	-10.5	5u89A_WP000533212.1_model_2.pdb	0		2q85A_WP100280064.1_model_1.pdb	-10.3
5N5G	ertapenem.pdbqt	-10.5	4m64A_WP071604880.1_model_1.pdb	0		2q85A_WP126028908.1_model_2.pdb	-10.3
6V7H	ertapenem.pdbqt	-10.3	2k3iA_WP032440052.1_model_1.pdb	-7.1		2q85A_WP002883510.1_model_5.pdb	-10.3
5UL8	ertapenem.pdbqt	-10.3	2y7hA_WP004196471.1_model_2.pdb	-2.8		2q85A_WP047042107.1_model_4.pdb	-10.2
3E2K	ertapenem.pdbqt	-10.1	4qn9A_WP012737592.1_model_1.pdb	0		3d1cA_WP004212832.1_model_3.pdb	-10.1
7A60	ertapenem.pdbqt	-10	5vbbA_WP019724838.1_model_5.pdb	0		2q85A_WP064162557.1_model_4.pdb	-10
6V1O	ertapenem.pdbqt	-10	4pr7A_WP023302181.1_model_3.pdb	-8.5		2q85A_WP042896433.1_model_1.pdb	-10
6TM9	ertapenem.pdbqt	-10	2retA_WP002889025.1_model_1.pdb	0		2q85A_WP019725160.1_model_5.pdb	-10
6PT1	ertapenem.pdbqt	-10	4tn5A_WP009484315.1_model_2.pdb	-4		2q85A_WP020802258.1_model_2.pdb	-9.9
4S2L	ertapenem.pdbqt	-10	6l1oB_WP004148182.1_model_3.pdb	-6		2q85A_WP064178669.1_model_1.pdb	-9.9
6PK0	ertapenem.pdbqt	-9.9	3vnpA_WP077265312.1_model_2.pdb	0		2q85A_WP004895038.1_model_4.pdb	-9.8
6J8Q	ertapenem.pdbqt	-9.9	6mnuA_WP015365794.1_model_3.pdb	-2.9		2q85A_WP103826459.1_model_4.pdb	-9.8
6DD1	ertapenem.pdbqt	-9.9	4yryA_WP016151336.1_model_5.pdb	0		3pc4A_WP023307250.1_model_5.pdb	-9.8
6UVK	ertapenem.pdbqt	-9.8	7armA_WP002900798.1_model_2.pdb	0		6zhvB_WP004141771.1_model_3.pdb	-9.7
6PSG	ertapenem.pdbqt	-9.8	3facA_WP085921733.1_model_2.pdb	0		3d1cA_WP004141234.1_model_2.pdb	-9.7
5F83	ertapenem.pdbqt	-9.8	3h5oA_WP002920777.1_model_5.pdb	0		2q85A_WP032418214.1_model_2.pdb	-9.7
5EV8	ertapenem.pdbqt	-9.8	4kh7A_WP009485545.1_model_2.pdb	0		2q85A_WP020804018.1_model_5.pdb	-9.5
7KHQ	ertapenem.pdbqt	-9.7	3uk7A_WP004190556.1_model_4.pdb	0		2btnA_WP004179901.1_model_3.pdb	-9.5
3QNC	ertapenem.pdbqt	-9.7	6nyyA_WP002918372.1_model_5.pdb	0		5odnA_WP020804459.1_model_5.pdb	-9.4
3NI9	ertapenem.pdbqt	-9.7	4rfsA_WP147015761.1_model_3.pdb	0		2btnA_WP032420369.1_model_2.pdb	-9.4
2FM6	ertapenem.pdbqt	-9.7	1qlbA_WP004177727.1_model_3.pdb	0		3pc4A_WP072158501.1_model_5.pdb	-9.4
6Z21	ertapenem.pdbqt	-9.6	1getA_WP002921271.1_model_4.pdb	-5.8		2q85A_WP045363084.1_model_5.pdb	-9.4
6P98	ertapenem.pdbqt	-9.6	3mtgA_WP004200363.1_model_3.pdb	0		2ivfA_WP009484048.1_model_3.pdb	-9.3
5MXR	ertapenem.pdbqt	-9.6	3f4wA_WP064159923.1_model_2.pdb	0		2btnA_WP072201072.1_model_1.pdb	-9.3
4ZAM	ertapenem.pdbqt	-9.6	3uizA_WP105910642.1_model_4.pdb	0		5igtA_WP000219391.1_model_4.pdb	-9.3
2OV5	ertapenem.pdbqt	-9.6	6by0A_WP094081369.1_model_5.pdb	0		3rg2A_WP004178975.1_model_4.pdb	-9.3
7DOO	ertapenem.pdbqt	-9.5	1zmrA_WP002916508.1_model_1.pdb	0		5igtA_WP000219387.1_model_3.pdb	-9.2
6Q5F	ertapenem.pdbqt	-9.5	4epfA_WP077256350.1_model_5.pdb	0		2kyrA_WP016197712.1_model_5.pdb	-9.2
6PTU	ertapenem.pdbqt	-9.5	6mouA_WP004187974.1_model_5.pdb	0		4epaA_WP000784542.1_model_2.pdb	-9.2
2FU8	ertapenem.pdbqt	-9.5	4jbbA_WP064162403.1_model_1.pdb	0		3pc4A_WP074183192.1_model_3.pdb	-9.2
7KHY	ertapenem.pdbqt	-9.4	2dpyA_WP000734317.1_model_3.pdb	-0.3		2q85A_WP060627957.1_model_3.pdb	-9.2
6Z22	ertapenem.pdbqt	-9.4	3oe3A_WP004213915.1_model_2.pdb	0		6zhvB_WP024623110.1_model_5.pdb	-9.1
5EV6	ertapenem.pdbqt	-9.4	2pg3A_WP002891863.1_model_1.pdb	-3.9		4epaA_WP032413244.1_model_1.pdb	-9.1
3HBR	ertapenem.pdbqt	-9.4	3e3cA_WP004152170.1_model_1.pdb	0		2btnA_WP048981016.1_model_3.pdb	-9.1
3FYZ	ertapenem.pdbqt	-9.4	2a4nA_WP001109644.1_model_1.pdb	0		2vpzA_WP032707005.1_model_3.pdb	-9
7E9A	ertapenem.pdbqt	-9.3	5e7oA_WP004152235.1_model_3.pdb	0		4mz9A_WP126027010.1_model_2.pdb	-9
7BZ3	ertapenem.pdbqt	-9.3	4dapA_WP002888848.1_model_1.pdb	0		6omzA_WP032072921.1_model_3.pdb	-9
6ZYN	ertapenem.pdbqt	-9.3	3pszA_WP001516695.1_model_3.pdb	-1.3		6omzA_WP000259032.1_model_2.pdb	-9
6RJ7	ertapenem.pdbqt	-9.3	3os4A_WP002898217.1_model_1.pdb	0		4epaA_WP043906713.1_model_2.pdb	-9
6MLL	ertapenem.pdbqt	-9.3	6jvuA_WP021469648.1_model_3.pdb	0		2vpzA_WP015366768.1_model_3.pdb	-9
5OE2	ertapenem.pdbqt	-9.3	3euhA_WP002898189.1_model_5.pdb	0		3rg2A_WP040215863.1_model_4.pdb	-9
5OE0	ertapenem.pdbqt	-9.3	6z5uA_WP004142040.1_model_4.pdb	0		4iz6A_WP023341181.1_model_3.pdb	-8.9
7LLB	ertapenem.pdbqt	-9.2	6j42A_WP004140512.1_model_4.pdb	-4.2		3udgA_WP108684191.1_model_4.pdb	-8.9
6ZYO	ertapenem.pdbqt	-9.2	4hkhA_WP002902160.1_model_2.pdb	0		5odnA_WP071557339.1_model_3.pdb	-8.9
6N6Y	ertapenem.pdbqt	-9.2	3e3cA_WP004152170.1_model_1.pdb	0		6zhvB_WP071556647.1_model_4.pdb	-8.9
6MNP	ertapenem.pdbqt	-9.2	6agsA_WP002906125.1_model_3.pdb	0		4rglA_WP004149919.1_model_5.pdb	-8.8
5LCF	ertapenem.pdbqt	-9.2	5nkvA_WP001097412.1_model_3.pdb	-8.5		4rglA_WP163331462.1_model_3.pdb	-8.8
3ZNT	ertapenem.pdbqt	-9.2	3e9jB_WP002910894.1_model_1.pdb	-2.5		3rg2B_WP057213923.1_model_4.pdb	-8.8
3DW0	ertapenem.pdbqt	-9.2	5i4rA_WP032732632.1_model_2.pdb	0		3d37A_WP020804753.1_model_3.pdb	-8.7
6Z23	ertapenem.pdbqt	-9.1	6asvA_WP002910407.1_model_1.pdb	-6.3		4rglA_WP164520530.1_model_2.pdb	-8.7
6TD1	ertapenem.pdbqt	-9.1	3gg7A_WP032710457.1_model_3.pdb	-4.8		4epaA_WP000784549.1_model_1.pdb	-8.7
6TD0	ertapenem.pdbqt	-9.1	1w7fA_WP050737109.1_model_1.pdb	-5.6		4rglA_WP020077848.1_model_3.pdb	-8.7
6Q5B	ertapenem.pdbqt	-9.1	3qecA_WP050486020.1_model_1.pdb	0		4ne2A_WP071557559.1_model_2.pdb	-8.7
6PT5	ertapenem.pdbqt	-9.1	7nnlA_WP004142245.1_model_4.pdb	0		2vpzA_WP023280036.1_model_3.pdb	-8.6
3FV7	ertapenem.pdbqt	-9.1	4l4uA_WP004184948.1_model_5.pdb	0		4rglA_WP019725228.1_model_2.pdb	-8.6
6TT8	ertapenem.pdbqt	-9	2deuC_WP077252464.1_model_3.pdb	-6.6		6zhvB_WP047041717.1_model_1.pdb	-8.6
6T5K	ertapenem.pdbqt	-9	2d33A_WP002914353.1_model_1.pdb	-5.4		2vpzA_WP032707956.1_model_3.pdb	-8.6
6JN3	ertapenem.pdbqt	-9	3h0pA_WP009308402.1_model_4.pdb	0		6omzA_WP000259031.1_model_1.pdb	-8.6
5OFT	ertapenem.pdbqt	-9	4gf4A_WP064162365.1_model_4.pdb	0		4rglA_WP025987714.1_model_3.pdb	-8.5
5NI0	ertapenem.pdbqt	-9	4cs6A_WP000503574.1_model_5.pdb	0		6sdvA_WP032433063.1_model_2.pdb	-8.5
5K48	ertapenem.pdbqt	-9	4ib2A_WP023283623.1_model_2.pdb	0		4epaA_WP020806079.1_model_3.pdb	-8.5
5EWA	ertapenem.pdbqt	-9	3qm2A_WP002898155.1_model_3.pdb	-2.3		2btnA_WP020325045.1_model_4.pdb	-8.5
5EVD	ertapenem.pdbqt	-9	1uufA_WP062920388.1_model_5.pdb	-6.8		4iz6A_WP004147529.1_model_5.pdb	-8.4
3C5A	ertapenem.pdbqt	-9	4g89A_WP002889282.1_model_5.pdb	-0.1		6zhvB_WP043906821.1_model_1.pdb	-8.4
7LJK	ertapenem.pdbqt	-8.9	1a87A_WP021529456.1_model_2.pdb	0		2dfjA_WP015704371.1_model_2.pdb	-8.4
6PQI	ertapenem.pdbqt	-8.9	5igtA_WP000219391.1_model_4.pdb	0		2ivfA_WP020801912.1_model_2.pdb	-8.4
6LVJ	ertapenem.pdbqt	-8.9	1u0bA_WP004175365.1_model_4.pdb	-5.3		6hs7A_WP023287566.1_model_2.pdb	-8.4
5NE2	ertapenem.pdbqt	-8.9	2opxA_WP048270647.1_model_1.pdb	0		5odnA_WP047063358.1_model_4.pdb	-8.4
4Y0O	ertapenem.pdbqt	-8.9	2v6eA_WP048290285.1_model_3.pdb	0		3pgzA_WP020322316.1_model_4.pdb	-8.4
4QD4	ertapenem.pdbqt	-8.9	3e3cA_WP004152170.1_model_1.pdb	0		4rglA_WP004160302.1_model_1.pdb	-8.3
6XJ8	ertapenem.pdbqt	-8.8	4ncdA_WP125991986.1_model_3.pdb	-5.1		3lgjA_WP004206919.1_model_1.pdb	-8.3
5F82	ertapenem.pdbqt	-8.8	4zpuA_WP000075162.1_model_2.pdb	0		2dfjA_WP023279868.1_model_2.pdb	-8.3
4X55	ertapenem.pdbqt	-8.8	6skrA_WP032410229.1_model_2.pdb	-5.8		4ne2A_WP002883524.1_model_5.pdb	-8.3
7LLH	ertapenem.pdbqt	-8.7	2b8gA_WP032426944.1_model_3.pdb	-6.6		3udgA_WP032693985.1_model_5.pdb	-8.3
7LK8	ertapenem.pdbqt	-8.7	3plwA_WP044348674.1_model_4.pdb	-3.8		5e7oA_WP048993892.1_model_3.pdb	-8.2
7KHZ	ertapenem.pdbqt	-8.7	3m16A_WP004174884.1_model_4.pdb	0		5igtA_WP001404365.1_model_2.pdb	-8.2
6JN5	ertapenem.pdbqt	-8.7	1m32A_WP004181579.1_model_2.pdb	0		2a0jA_WP063445246.1_model_5.pdb	-8.2
5LCA	ertapenem.pdbqt	-8.7	1ijiA_WP004149000.1_model_1.pdb	0		4ne2A_WP015959237.1_model_3.pdb	-8.2
4XUX	ertapenem.pdbqt	-8.7	2d33A_WP002914353.1_model_1.pdb	-5.4		2dfjA_WP100279200.1_model_5.pdb	-8.2
4WMC	ertapenem.pdbqt	-8.7	6aziA_WP074177878.1_model_1.pdb	0		5e7oA_WP004150845.1_model_1.pdb	-8.1
3FZC	ertapenem.pdbqt	-8.7	1chmA_WP017901247.1_model_3.pdb	0		4iz6A_WP032432768.1_model_3.pdb	-8.1
2YZ3	ertapenem.pdbqt	-8.7	3v4cA_WP032706612.1_model_1.pdb	-4.9		2dfjA_WP002888321.1_model_4.pdb	-8.1
6Z25	ertapenem.pdbqt	-8.6	1b12A_WP002914067.1_model_2.pdb	0		4rglA_WP040147972.1_model_1.pdb	-8.1
6Z24	ertapenem.pdbqt	-8.6	4q51A_WP032429971.1_model_2.pdb	0		6omzA_WP071562491.1_model_3.pdb	-8.1
6T5L	ertapenem.pdbqt	-8.6	5e3rA_WP032433399.1_model_1.pdb	-4.9		5odnA_WP020323149.1_model_4.pdb	-8
6P99	ertapenem.pdbqt	-8.6	5dx5A_WP032413379.1_model_4.pdb	-5.2		5e7oA_WP004152235.1_model_3.pdb	-8
6N6W	ertapenem.pdbqt	-8.6	1y0gA_WP185966953.1_model_1.pdb	0		5odnA_WP014343512.1_model_3.pdb	-8
4JF4	ertapenem.pdbqt	-8.6	3d31A_WP004176832.1_model_4.pdb	0		3rg2A_WP103825548.1_model_2.pdb	-7.9
6T1H	ertapenem.pdbqt	-8.5	1cs1A_WP004150388.1_model_3.pdb	0		4mz9A_WP020805626.1_model_3.pdb	-7.9
6SKP	ertapenem.pdbqt	-8.5	2j74A_WP009307952.1_model_2.pdb	-1.7		4ne2A_WP065782890.1_model_4.pdb	-7.9
6MKQ	ertapenem.pdbqt	-8.5	6iwwA_WP064756742.1_model_2.pdb	0		5e7oA_WP043906771.1_model_3.pdb	-7.9
5MXQ	ertapenem.pdbqt	-8.5	2v43A_WP002914070.1_model_5.pdb	-0.3		4iz6A_WP094307861.1_model_1.pdb	-7.9
5ACQ	ertapenem.pdbqt	-8.5	4ax2A_WP015366563.1_model_4.pdb	0		2vpzA_WP047465582.1_model_2.pdb	-7.9
4S2M	ertapenem.pdbqt	-8.5	3dv9A_WP019705510.1_model_2.pdb	0		4mz9A_WP000987165.1_model_4.pdb	-7.8
7LNL	ertapenem.pdbqt	-8.4	1n8fA_WP032706206.1_model_2.pdb	0		2dfjA_WP004192052.1_model_4.pdb	-7.8
7KH9	ertapenem.pdbqt	-8.4	3tkaA_WP002888547.1_model_2.pdb	-2.9		3pc4A_WP016947440.1_model_3.pdb	-7.8
6SKR	ertapenem.pdbqt	-8.4	4n17A_WP023285550.1_model_5.pdb	-3.4		3lgjA_WP019725164.1_model_1.pdb	-7.7
6JN4	ertapenem.pdbqt	-8.4	4lxfA_WP015366674.1_model_1.pdb	0		5odnA_WP088365330.1_model_5.pdb	-7.7
5AEB	ertapenem.pdbqt	-8.4	1mzrA_WP002916796.1_model_4.pdb	0		4ua2A_WP010466370.1_model_2.pdb	-7.6
5ACR	ertapenem.pdbqt	-8.4	4ip5A_WP015369368.1_model_4.pdb	-6.1		2vpzA_WP125995106.1_model_2.pdb	-7.6
3G4P	ertapenem.pdbqt	-8.4	5hxyA_WP002883396.1_model_1.pdb	0		5crlA_WP001166628.1_model_5.pdb	-7.6
6TMA	ertapenem.pdbqt	-8.3	6rinN_WP002920503.1_model_1.pdb	-6.6		1bleA_WP002893014.1_model_4.pdb	-7.5
6MK6	ertapenem.pdbqt	-8.3	3siyA_WP008804848.1_model_3.pdb	-2.8		3pgzA_WP106475480.1_model_3.pdb	-7.5
6EFJ	ertapenem.pdbqt	-8.3	2xatA_WP012477387.1_model_4.pdb	0		3n3tA_WP001276635.1_model_2.pdb	-7.5
5K0W	ertapenem.pdbqt	-8.3	2qyvA_WP064162511.1_model_3.pdb	0		4ne2A_WP026612434.1_model_5.pdb	-7.5
5ACT	ertapenem.pdbqt	-8.3	3tqjA_WP023159368.1_model_3.pdb	-6.4		3bjvA_WP002882861.1_model_2.pdb	-7.4
4WM9	ertapenem.pdbqt	-8.3	4jewA_WP004151572.1_model_4.pdb	0		1j6tA_WP043906777.1_model_1.pdb	-7.4
4TZE	ertapenem.pdbqt	-8.3	1o67A_WP002882896.1_model_2.pdb	0		1nrzA_WP004151751.1_model_3.pdb	-7.4
6SKQ	ertapenem.pdbqt	-8.2	3io1A_WP048270651.1_model_1.pdb	0		4mz9A_WP004152654.1_model_1.pdb	-7.4
6O5T	ertapenem.pdbqt	-8.2	2a3vE_WP000071896.1_model_3.pdb	-6.2		1ecsA_WP004201167.1_model_2.pdb	-7.4
4ZDX	ertapenem.pdbqt	-8.2	4jggA_WP004196998.1_model_1.pdb	-3		2ihfA_WP094334516.1_model_3.pdb	-7.3
3QNB	ertapenem.pdbqt	-8.2	3bf0A_WP004179393.1_model_1.pdb	-4.1		5crlA_WP000429836.1_model_5.pdb	-7.3
7CT2	ertapenem.pdbqt	-8.1	2oxlA_WP004886050.1_model_1.pdb	-5.4		4mz9A_WP000290834.1_model_5.pdb	-7.2
6N6V	ertapenem.pdbqt	-8.1	2guwA_WP004148975.1_model_1.pdb	0		1nrzA_WP021441017.1_model_1.pdb	-7.2
6MGX	ertapenem.pdbqt	-8.1	3fhhA_WP001322816.1_model_5.pdb	0		2cwaA_WP015632480.1_model_1.pdb	-7.2
6C6I	ertapenem.pdbqt	-8.1	5og1A_WP141192858.1_model_4.pdb	0		3oxpA_WP032708261.1_model_1.pdb	-7.2
1X8I	ertapenem.pdbqt	-8.1	2ppvA_WP004142092.1_model_4.pdb	0		2a0jA_WP125992422.1_model_1.pdb	-7.1
6XD7	ertapenem.pdbqt	-8	3gp6A_WP072143258.1_model_2.pdb	0		3bjvA_WP009484975.1_model_2.pdb	-7.1
6TTC	ertapenem.pdbqt	-8	1zn2A_WP031592921.1_model_1.pdb	-6.3		4mz9A_WP016807973.1_model_5.pdb	-7.1
6TTA	ertapenem.pdbqt	-8	4q51A_WP023342951.1_model_2.pdb	0		3lgjA_WP015586044.1_model_3.pdb	-7
6N6X	ertapenem.pdbqt	-8	1q8rA_WP000779146.1_model_2.pdb	-5.1		3oxpA_WP032707108.1_model_1.pdb	-7
2FU7	ertapenem.pdbqt	-7.9	4nhzA_WP005006007.1_model_3.pdb	-5		5crlA_WP000429838.1_model_5.pdb	-7
3SW3	ertapenem.pdbqt	-7.8	4epfA_WP077256350.1_model_5.pdb	0		4mz9A_WP000290833.1_model_4.pdb	-7
2JC7	ertapenem.pdbqt	-7.8	5wfeA_WP002909098.1_model_4.pdb	0		3pgzA_WP071599120.1_model_1.pdb	-7
2GKL	ertapenem.pdbqt	-7.8	1bysA_WP015632443.1_model_2.pdb	0		4mz9A_WP020322691.1_model_4.pdb	-6.9
6JV4	ertapenem.pdbqt	-7.7	4l5jA_WP020326911.1_model_1.pdb	0		4mz9A_WP004152644.1_model_4.pdb	-6.8
5ACS	ertapenem.pdbqt	-7.7	5dwnA_WP007779003.1_model_5.pdb	0		1bleA_WP020802814.1_model_4.pdb	-6.8
5ACP	ertapenem.pdbqt	-7.6	5croO_WP001548452.1_model_1.pdb	0		3bjvA_WP020804530.1_model_1.pdb	-6.8
7D5J	ertapenem.pdbqt	-7.4	6n38I_WP064162118.1_model_1.pdb	0		3bjvA_WP032418235.1_model_1.pdb	-6.6
7A5Z	ertapenem.pdbqt	-7.3	3oetA_WP002913228.1_model_5.pdb	0		5odnA_WP015344994.1_model_1.pdb	-6.5
5NHZ	ertapenem.pdbqt	-7.3	7nnxA_WP088296114.1_model_3.pdb	-4.3		4mz9A_WP043907040.1_model_5.pdb	-6.2
			3h4rA_WP032715141.1_model_3.pdb	0		4mz9A_WP071434325.1_model_3.pdb	-5.6
			6mouA_WP004187974.1_model_5.pdb	0
			4zqwB_WP074160600.1_model_1.pdb	-5.5
			2qryA_WP004178584.1_model_4.pdb	0
			3p81A_WP002907763.1_model_3.pdb	-4.1
			4yeyA_WP002884342.1_model_2.pdb	-5.5
			3e3cA_WP004152170.1_model_1.pdb	0
			1bysA_WP014343478.1_model_5.pdb	0
			3k1uA_WP046654691.1_model_1.pdb	-6.5
			4w5jA_WP147058286.1_model_1.pdb	0
			3pndA_WP004180700.1_model_3.pdb	0
			5t8yA_WP004178333.1_model_2.pdb	0
			2icsA_WP004152268.1_model_3.pdb	0
			6wnrW_WP000429386.1_model_5.pdb	0
			3cdxA_WP048281126.1_model_1.pdb	0
			3khiA_WP004227143.1_model_3.pdb	0
			4s05A_WP002887273.1_model_2.pdb	0
			6az6A_WP002888699.1_model_3.pdb	0
			7armA_WP004176566.1_model_3.pdb	0
			5exkA_WP002894467.1_model_3.pdb	0
			3h02A_WP002913098.1_model_2.pdb	0

## Sheet: imipenem
Supplementary Table 10 c: Significance test of docking affinity score between (i) imipenem Vs. random proteins and (ii) Novel AMR genes Vs. random proteins for Klebsiella pneumoniae.
Receptor	Ligand	Affinity Imipenem	Best model	Affinity Random	Ttest Imipenem Vs. Random	Best model	Affinity Novel AMR	Ttest Novel AMR Vs. Random
3E2K	imipenem.pdbqt	-9.1	4epfA_WP077256350.1_model_5.pdb	0	1.76173e-105	3pe7A_WP064146913.1_model_3.pdb	-7.4	1.49545e-34
7LK8	imipenem.pdbqt	-8.3	3e3cA_WP004152170.1_model_1.pdb	0		5ul9A_WP048334666.1_model_4.pdb	-7
7LLB	imipenem.pdbqt	-8.1	6n8bA_WP000796664.1_model_5.pdb	0		3pe7A_WP023290921.1_model_2.pdb	-6.9
6TMB	imipenem.pdbqt	-8.1	7nccA_WP004218830.1_model_2.pdb	0		3dw0A_WP004199234.1_model_2.pdb	-6.6
5UL8	imipenem.pdbqt	-8.1	1khzA_WP004144265.1_model_1.pdb	-0.1		5ul9A_WP045358826.1_model_3.pdb	-6.5
7LNL	imipenem.pdbqt	-8	4uuwA_WP004151110.1_model_5.pdb	-2.9		6sdvA_WP032433063.1_model_2.pdb	-6.5
6TD0	imipenem.pdbqt	-8	3dwsA_WP002913641.1_model_2.pdb	0		6ijfA_WP015366562.1_model_1.pdb	-6.5
6TD1	imipenem.pdbqt	-7.9	5ohuA_WP004182874.1_model_2.pdb	0		2d0pA_WP040189519.1_model_5.pdb	-6.5
7DOO	imipenem.pdbqt	-7.8	1xs8A_WP064162507.1_model_4.pdb	-4.3		4a62A_WP004152353.1_model_3.pdb	-6.4
6V7H	imipenem.pdbqt	-7.8	4fxeA_WP064162488.1_model_3.pdb	0		5e7oA_WP048993892.1_model_3.pdb	-6.4
6O5T	imipenem.pdbqt	-7.7	6moiA_WP002921896.1_model_1.pdb	0		2ivfA_WP009484048.1_model_3.pdb	-6.3
6Z23	imipenem.pdbqt	-7.6	4putA_WP004151426.1_model_3.pdb	0		4k39A_WP125983595.1_model_1.pdb	-6.3
6P9C	imipenem.pdbqt	-7.6	4rzbA_WP023329010.1_model_3.pdb	0		4ib2A_WP009308890.1_model_4.pdb	-6.2
6J8Q	imipenem.pdbqt	-7.6	6e85A_WP064162071.1_model_3.pdb	0		3up9A_WP015366692.1_model_1.pdb	-6.2
6Z21	imipenem.pdbqt	-7.5	6jjoA_WP004145870.1_model_2.pdb	0		4ib2A_WP071561273.1_model_5.pdb	-6.1
5N5G	imipenem.pdbqt	-7.5	5l9nA_WP002914032.1_model_5.pdb	-3.8		2vpzA_WP032707005.1_model_3.pdb	-6.1
5MXR	imipenem.pdbqt	-7.5	4q68A_WP000709111.1_model_4.pdb	-3.9		6ww5A_WP103826322.1_model_1.pdb	-6
6Z25	imipenem.pdbqt	-7.4	6rjuA_WP040215798.1_model_2.pdb	0		4ib2A_WP004199843.1_model_1.pdb	-5.8
6MK6	imipenem.pdbqt	-7.4	7nasA_WP032418336.1_model_1.pdb	-4.9		2ivfA_WP020801912.1_model_2.pdb	-5.8
5F83	imipenem.pdbqt	-7.4	5fo0A_WP002887969.1_model_2.pdb	0		1nbwA_WP016529556.1_model_4.pdb	-5.8
3NI9	imipenem.pdbqt	-7.4	1frwA_WP002882607.1_model_2.pdb	-1.8		2vpzA_WP125995106.1_model_2.pdb	-5.7
1X8I	imipenem.pdbqt	-7.4	3h2zA_WP071032868.1_model_5.pdb	0		5e7oA_WP004150845.1_model_1.pdb	-5.6
6Z22	imipenem.pdbqt	-7.3	1i7oA_WP023343062.1_model_5.pdb	0		2vpzA_WP023280036.1_model_3.pdb	-5.6
6XD7	imipenem.pdbqt	-7.3	2f9yA_WP004145855.1_model_1.pdb	0		5e7oA_WP043906771.1_model_3.pdb	-5.6
6TM9	imipenem.pdbqt	-7.3	5k98A_WP002904790.1_model_1.pdb	0		4ib2A_WP004143504.1_model_1.pdb	-5.5
5F82	imipenem.pdbqt	-7.3	3on0A_WP014343494.1_model_1.pdb	-1.5		6le4A_WP125962633.1_model_1.pdb	-5.5
3C5A	imipenem.pdbqt	-7.3	2ptsA_WP004176557.1_model_1.pdb	-4.5		2hiqA_WP047062183.1_model_5.pdb	-5.4
2OV5	imipenem.pdbqt	-7.3	3e3cA_WP004152170.1_model_1.pdb	0		2d0pA_WP009485658.1_model_5.pdb	-5.3
7KHQ	imipenem.pdbqt	-7.2	5hhtA_WP171996282.1_model_3.pdb	0		4a62A_WP011977821.1_model_4.pdb	-5.1
7ASS	imipenem.pdbqt	-7.2	1y0nA_WP002920151.1_model_4.pdb	-0.8		2hiqA_WP103825765.1_model_4.pdb	-4.7
6XJ8	imipenem.pdbqt	-7.2	4cs6A_WP032423180.1_model_4.pdb	0
6P99	imipenem.pdbqt	-7.2	4m64A_WP071604880.1_model_1.pdb	0
6MLL	imipenem.pdbqt	-7.2	5hhtA_WP168800353.1_model_4.pdb	0
5NHZ	imipenem.pdbqt	-7.2	1lurA_WP004191273.1_model_1.pdb	0
6JN4	imipenem.pdbqt	-7.1	4xuvA_WP108684113.1_model_3.pdb	-0.1
5K48	imipenem.pdbqt	-7.1	2wymA_WP008807182.1_model_3.pdb	0
4QD4	imipenem.pdbqt	-7.1	7av7A_WP000842086.1_model_3.pdb	0
3DW0	imipenem.pdbqt	-7.1	5wfeA_WP002909098.1_model_4.pdb	0
2GKL	imipenem.pdbqt	-7.1	4epfA_WP077256350.1_model_5.pdb	0
2FU8	imipenem.pdbqt	-7.1	3tqhA_WP040167436.1_model_5.pdb	0
6JN3	imipenem.pdbqt	-7	7ogmK_WP004150944.1_model_3.pdb	0
6GOA	imipenem.pdbqt	-7	1mr2A_WP023284404.1_model_1.pdb	-3.1
4S2L	imipenem.pdbqt	-7	1u0bA_WP004175365.1_model_4.pdb	-5.6
4JF4	imipenem.pdbqt	-7	5t79A_WP004174934.1_model_1.pdb	0
3QNC	imipenem.pdbqt	-7	5uouA_WP064162063.1_model_2.pdb	0
7LLH	imipenem.pdbqt	-6.9	3lfjA_WP015368462.1_model_3.pdb	-3.3
7LJK	imipenem.pdbqt	-6.9	1qvvA_WP015366635.1_model_1.pdb	0
7A60	imipenem.pdbqt	-6.9	3e3cA_WP004152170.1_model_1.pdb	0
6PK0	imipenem.pdbqt	-6.9	1nnxA_WP002906035.1_model_5.pdb	0
5N5H	imipenem.pdbqt	-6.9	6nfqA_WP049129460.1_model_2.pdb	-3.3
4WM9	imipenem.pdbqt	-6.9	1y00A_WP000906486.1_model_1.pdb	-4.2
7E9A	imipenem.pdbqt	-6.8	3e3cA_WP004152170.1_model_1.pdb	0
6UVK	imipenem.pdbqt	-6.8	3gg7A_WP032710457.1_model_3.pdb	-4.1
4WMC	imipenem.pdbqt	-6.8	3e5dA_WP002907816.1_model_5.pdb	0
7D5J	imipenem.pdbqt	-6.7	3mtgA_WP015365838.1_model_5.pdb	0
6PT1	imipenem.pdbqt	-6.7	1zzmA_WP023302461.1_model_4.pdb	0
6PSG	imipenem.pdbqt	-6.7	4q65A_WP004199663.1_model_1.pdb	0
6P98	imipenem.pdbqt	-6.7	3awiA_WP048264721.1_model_5.pdb	0
6N6Y	imipenem.pdbqt	-6.7	6zjy1_WP002913156.1_model_4.pdb	0
6JV4	imipenem.pdbqt	-6.7	6zmaB_WP016529393.1_model_3.pdb	-3.3
6DD1	imipenem.pdbqt	-6.7	5o37A_WP004152695.1_model_3.pdb	-2.1
5NE2	imipenem.pdbqt	-6.7	5z6hA_WP147075506.1_model_2.pdb	-3.2
5LCF	imipenem.pdbqt	-6.7	5n8oA_WP141209757.1_model_1.pdb	0
5AEB	imipenem.pdbqt	-6.7	1sg7A_WP179223447.1_model_4.pdb	-4.5
3HBR	imipenem.pdbqt	-6.7	6n3iA_WP004149648.1_model_5.pdb	-3
7BZ3	imipenem.pdbqt	-6.6	1qgdA_WP174238044.1_model_4.pdb	0
6ZYN	imipenem.pdbqt	-6.6	4hf1A_WP002913993.1_model_1.pdb	-1.4
6V1O	imipenem.pdbqt	-6.6	2vqyA_WP023622803.1_model_4.pdb	-1.7
6TMA	imipenem.pdbqt	-6.6	4k28A_WP032418836.1_model_3.pdb	-5.3
6MNP	imipenem.pdbqt	-6.6	2qfiA_WP002882907.1_model_5.pdb	0
6MKQ	imipenem.pdbqt	-6.6	5ls7A_WP002920810.1_model_4.pdb	-4
6JN5	imipenem.pdbqt	-6.6	7kisA_WP168799670.1_model_1.pdb	-4.5
5LCA	imipenem.pdbqt	-6.6	4l4uA_WP002882749.1_model_5.pdb	0
3G4P	imipenem.pdbqt	-6.6	3qecA_WP050486020.1_model_1.pdb	0
2JC7	imipenem.pdbqt	-6.6	6ypvA_WP004140817.1_model_2.pdb	-5.6
6Z24	imipenem.pdbqt	-6.5	5wabA_WP015366217.1_model_1.pdb	0
6T5K	imipenem.pdbqt	-6.5	4hi1A_WP023316620.1_model_2.pdb	0
4ZDX	imipenem.pdbqt	-6.5	4pdeA_WP002882828.1_model_4.pdb	0
3ZNT	imipenem.pdbqt	-6.5	3bwvA_WP064159924.1_model_5.pdb	0
3FZC	imipenem.pdbqt	-6.5	4us5A_WP048968943.1_model_2.pdb	0
3FV7	imipenem.pdbqt	-6.5	6xtvA_WP150396103.1_model_1.pdb	0
6Q5F	imipenem.pdbqt	-6.4	2mx1A_WP002919132.1_model_1.pdb	-2.5
5EV8	imipenem.pdbqt	-6.4	4xb6A_WP002885214.1_model_4.pdb	0
7KHZ	imipenem.pdbqt	-6.3	5u88A_WP000761850.1_model_1.pdb	0
6ZYO	imipenem.pdbqt	-6.3	7ob1A_WP004151449.1_model_3.pdb	-4.1
6Q5B	imipenem.pdbqt	-6.3	5io8A_WP180815394.1_model_4.pdb	0
5OE2	imipenem.pdbqt	-6.3	2j74A_WP009307952.1_model_2.pdb	-1.2
5EV6	imipenem.pdbqt	-6.3	5fnyA_WP004152016.1_model_5.pdb	-0.4
3FYZ	imipenem.pdbqt	-6.3	2dc1A_WP015369754.1_model_3.pdb	-1
6SKR	imipenem.pdbqt	-6.2	1htwA_WP004220675.1_model_1.pdb	-2.2
6SKP	imipenem.pdbqt	-6.2	4pdeA_WP002882828.1_model_4.pdb	0
6RJ7	imipenem.pdbqt	-6.2	4epfA_WP077256350.1_model_5.pdb	0
6PQI	imipenem.pdbqt	-6.2	2iv2X_WP032714360.1_model_4.pdb	0
6EFJ	imipenem.pdbqt	-6.2	1fc4A_WP002922462.1_model_1.pdb	0
5OFT	imipenem.pdbqt	-6.2	6e15C_WP164514978.1_model_5.pdb	0
5OE0	imipenem.pdbqt	-6.2	5fgnA_WP094308975.1_model_4.pdb	-0.1
2YZ3	imipenem.pdbqt	-6.2	6dv2A_WP002913358.1_model_1.pdb	0
2FU7	imipenem.pdbqt	-6.2	1mvfA_WP000557619.1_model_4.pdb	-5.4
7KHY	imipenem.pdbqt	-6.1	3opkA_WP002885422.1_model_2.pdb	0
7CT2	imipenem.pdbqt	-6.1	4cs6A_WP000503574.1_model_5.pdb	0
6SKQ	imipenem.pdbqt	-6.1	1xfjA_WP166714973.1_model_1.pdb	-1.4
6PTU	imipenem.pdbqt	-6.1	2ijrA_WP001348615.1_model_2.pdb	0
5EWA	imipenem.pdbqt	-6.1	6r7lG_WP002919515.1_model_3.pdb	1.5
4Y0O	imipenem.pdbqt	-6.1	2ea0A_WP048270514.1_model_4.pdb	0
7A5Z	imipenem.pdbqt	-6	1dvoA_WP032713781.1_model_5.pdb	0
6PT5	imipenem.pdbqt	-6	4p3vA_WP002444653.1_model_5.pdb	-2.5
5MXQ	imipenem.pdbqt	-6	3igsA_WP002918463.1_model_3.pdb	0
4XUX	imipenem.pdbqt	-6	7ckiA_WP025368645.1_model_1.pdb	0
2FM6	imipenem.pdbqt	-6	1zg4A_WP000027057.1_model_2.pdb	-2.6
7KH9	imipenem.pdbqt	-5.9	2deuC_WP077252464.1_model_3.pdb	-5.2
6TTC	imipenem.pdbqt	-5.9	4ig1A_WP064162106.1_model_3.pdb	0
6T5L	imipenem.pdbqt	-5.9	3nfcA_WP023286013.1_model_1.pdb	-0.2
5NI0	imipenem.pdbqt	-5.9	2jrxA_WP004195346.1_model_5.pdb	-5.3
5EVD	imipenem.pdbqt	-5.9	4jpmA_WP063864696.1_model_4.pdb	-3.2
5ACP	imipenem.pdbqt	-5.9	4luyA_WP002910887.1_model_5.pdb	0
4S2M	imipenem.pdbqt	-5.9	5z6hA_WP004150117.1_model_4.pdb	-3.6
6N6W	imipenem.pdbqt	-5.8	4pdnA_WP002913339.1_model_3.pdb	-3
6MGX	imipenem.pdbqt	-5.8	4pr7A_WP023302181.1_model_3.pdb	-6.9
6LVJ	imipenem.pdbqt	-5.8	1z1bA_WP064162249.1_model_2.pdb	0
6C6I	imipenem.pdbqt	-5.8	1tz6A_WP023279766.1_model_3.pdb	-3.8
4TZE	imipenem.pdbqt	-5.8	2aevA_WP064162481.1_model_3.pdb	-4.4
6T1H	imipenem.pdbqt	-5.7	6rkwA_WP004173845.1_model_1.pdb	0
6N6V	imipenem.pdbqt	-5.7	6s1sA_WP063406924.1_model_1.pdb	0
5ACT	imipenem.pdbqt	-5.7	5hmqA_WP004148702.1_model_1.pdb	0
4X55	imipenem.pdbqt	-5.7	4u02A_WP002894706.1_model_3.pdb	0
6N6X	imipenem.pdbqt	-5.6	6tgvA_WP004188117.1_model_3.pdb	0
3SW3	imipenem.pdbqt	-5.6	1yleA_WP004140076.1_model_4.pdb	-3.7
3QNB	imipenem.pdbqt	-5.6	1khzA_WP004144265.1_model_1.pdb	-0.1
6TT8	imipenem.pdbqt	-5.5	3d3dA_WP004195882.1_model_4.pdb	0
5ACQ	imipenem.pdbqt	-5.5	1nbwA_WP021440747.1_model_4.pdb	0
5ACS	imipenem.pdbqt	-5.4	3e3cA_WP004152170.1_model_1.pdb	0
5ACR	imipenem.pdbqt	-5.4	3bhwA_WP094089058.1_model_2.pdb	0
6TTA	imipenem.pdbqt	-5.3	2gqqA_WP000228469.1_model_4.pdb	0
4ZAM	imipenem.pdbqt	-5.2	6gebA_WP001024972.1_model_2.pdb	0
5K0W	imipenem.pdbqt	-5	6ijfA_WP015366562.1_model_1.pdb	-0.5
			5ig9A_WP032433719.1_model_5.pdb	0
			6h56A_WP045368387.1_model_1.pdb	0
			6lvjA_WP039819893.1_model_2.pdb	-4.1
			1rkqA_WP004151530.1_model_5.pdb	-0.1
			5u89A_WP000533212.1_model_2.pdb	0
			5wm7A_WP001088835.1_model_4.pdb	0
			1de6A_WP004150375.1_model_2.pdb	0
			2w48A_WP004893547.1_model_3.pdb	0
			4ymwA_WP002913208.1_model_3.pdb	-4.4
			7ap1A_WP002898139.1_model_5.pdb	-2.9
			1pw4A_WP004202242.1_model_2.pdb	0
			4wkgA_WP020801992.1_model_1.pdb	0
			2dfjA_WP004177431.1_model_4.pdb	0
			4ovyA_WP015369609.1_model_4.pdb	0
			6hcgA_WP004177377.1_model_4.pdb	0
			3r0iA_WP032446422.1_model_5.pdb	-2.1
			3qvaA_WP094081365.1_model_1.pdb	0
			3mwhA_WP004152095.1_model_5.pdb	-4.2
			1jntA_WP002883180.1_model_4.pdb	-3.9
			6ar3A_WP022631163.1_model_5.pdb	0
			2kvvA_WP032710312.1_model_1.pdb	0
			4ib2A_WP023283623.1_model_2.pdb	0
			1yt3A_WP023317028.1_model_2.pdb	0
			6rj6A_WP015367309.1_model_1.pdb	-4.2
			1j7hA_WP021441020.1_model_1.pdb	-4.4
			5u89A_WP041165605.1_model_1.pdb	0
			5e44A_WP002903394.1_model_5.pdb	-1.6
			5ecxA_WP001389366.1_model_4.pdb	-1.9
			6s8nA_WP002918413.1_model_1.pdb	0
			4jpmA_WP011117369.1_model_2.pdb	-1.8
			1jntA_WP020804041.1_model_4.pdb	-3.6
			3v48A_WP032739507.1_model_5.pdb	0
			2cbnA_WP071579611.1_model_3.pdb	0
			2gxfA_WP023280394.1_model_4.pdb	0
			5zheA_WP002889316.1_model_4.pdb	0
			5t66A_WP015387340.1_model_5.pdb	0
			6mn3A_WP000557452.1_model_2.pdb	0
			1yt3A_WP023317028.1_model_2.pdb	0

## Sheet: meropenem
Supplementary Table S10 d: Significance test of docking affinity score between (i) meropenem Vs. random proteins and (ii) Novel AMR genes Vs. random proteins for Klebsiella pneumoniae.
Receptor	Ligand	Affinity Meropenem	Best model	Affinity Random	Ttest Meropenem Vs. Random	Best model	Affinity Novel AMR	Ttest Novel AMR Vs. Random
6TMB	meropenem.pdbqt	-9.2	5l75A_WP002918417.1_model_5.pdb	0	3.99703e-38	4ovyA_WP125961907.1_model_1.pdb	-8.9	5.89517e-27
5UL8	meropenem.pdbqt	-9	6z5uA_WP032413390.1_model_3.pdb	0		6omzA_WP000259032.1_model_2.pdb	-8.7
7LLB	meropenem.pdbqt	-8.8	4cdpA_WP048290883.1_model_2.pdb	-3.9		5ia9A_WP045360132.1_model_2.pdb	-8.2
6V7H	meropenem.pdbqt	-8.7	2ahwA_WP040216570.1_model_5.pdb	-6		4ovyA_WP047058866.1_model_1.pdb	-8.1
5N5G	meropenem.pdbqt	-8.7	3hdfA_WP071579704.1_model_5.pdb	0		7jw1A_WP032444504.1_model_3.pdb	-8.1
6Z21	meropenem.pdbqt	-8.6	3jz0A_WP065799592.1_model_4.pdb	-0.1		3li2A_WP032415038.1_model_1.pdb	-7.8
6TD1	meropenem.pdbqt	-8.6	1nbwA_WP002917678.1_model_3.pdb	0		6zhvB_WP047041717.1_model_1.pdb	-7.7
6MLL	meropenem.pdbqt	-8.6	6ixhA_WP004892599.1_model_4.pdb	0		6c33A_WP023279491.1_model_5.pdb	-7.7
5N5H	meropenem.pdbqt	-8.6	5vugA_WP049001276.1_model_5.pdb	-4.9		7btrB_WP017901385.1_model_4.pdb	-7.7
5MXR	meropenem.pdbqt	-8.6	6ijfA_WP015366562.1_model_1.pdb	-1.6		1nkvA_WP157684466.1_model_1.pdb	-7.6
4ZAM	meropenem.pdbqt	-8.6	6az6A_WP002888699.1_model_3.pdb	0		4htfA_WP020323045.1_model_1.pdb	-7.6
6Z23	meropenem.pdbqt	-8.4	3mwhA_WP004152100.1_model_3.pdb	-5		4ovyA_WP108684026.1_model_1.pdb	-7.6
6P9C	meropenem.pdbqt	-8.4	3hrlA_WP072061038.1_model_1.pdb	0		5bp1A_WP001029878.1_model_4.pdb	-7.5
6P98	meropenem.pdbqt	-8.4	5dkoA_WP004178596.1_model_5.pdb	0		5x1yB_WP000136268.1_model_2.pdb	-7.4
3FYZ	meropenem.pdbqt	-8.4	1vb3A_WP002887863.1_model_3.pdb	0		7jw1A_WP032426493.1_model_4.pdb	-7.4
7LK8	meropenem.pdbqt	-8.3	5u6rA_WP004142808.1_model_2.pdb	-5.2		2xcuA_WP040146674.1_model_2.pdb	-7.4
7LJK	meropenem.pdbqt	-8.3	6mnuA_WP015365794.1_model_3.pdb	-2.3		6zhvB_WP043906821.1_model_1.pdb	-7.4
6Z25	meropenem.pdbqt	-8.3	4jhcA_WP002899273.1_model_3.pdb	-0.2		5x1yB_WP071571067.1_model_3.pdb	-7.3
6Z22	meropenem.pdbqt	-8.2	1y00A_WP000906486.1_model_1.pdb	-4.5		7jw1A_WP002889917.1_model_1.pdb	-7.3
6V1O	meropenem.pdbqt	-8.2	5oc0A_WP002907640.1_model_2.pdb	0		7jw1A_WP016197699.1_model_5.pdb	-7.3
5F83	meropenem.pdbqt	-8.2	5j7nA_WP032427175.1_model_4.pdb	-0.1		6zhvB_WP015367453.1_model_4.pdb	-7.3
5EWA	meropenem.pdbqt	-8.2	6vwpA_WP002892192.1_model_1.pdb	0		7jw1A_WP032422444.1_model_2.pdb	-7.2
3C5A	meropenem.pdbqt	-8.2	7jw1A_WP023328071.1_model_3.pdb	0		4cvqA_WP015365583.1_model_5.pdb	-7.2
4QD4	meropenem.pdbqt	-8.1	3sz5A_WP023283324.1_model_4.pdb	0		4azvA_WP004200383.1_model_2.pdb	-7.2
4JF4	meropenem.pdbqt	-8.1	3e3cA_WP004152170.1_model_1.pdb	0		4cvqA_WP020324248.1_model_2.pdb	-7.2
6T5L	meropenem.pdbqt	-8	6u7tA_WP002916628.1_model_2.pdb	-5.5		6zhvB_WP024623110.1_model_5.pdb	-7.2
4WM9	meropenem.pdbqt	-8	5jj3A_WP032707369.1_model_3.pdb	0		5ybbA_WP126003018.1_model_2.pdb	-7.2
3E2K	meropenem.pdbqt	-8	6ye4A_WP004152221.1_model_3.pdb	0		7jw1A_WP020806507.1_model_2.pdb	-7.1
2OV5	meropenem.pdbqt	-8	3gkfO_WP002917724.1_model_4.pdb	0		4ovyA_WP015369609.1_model_4.pdb	-7.1
6ZYN	meropenem.pdbqt	-7.9	5n78A_WP002883400.1_model_5.pdb	-4		2y7hA_WP029499360.1_model_3.pdb	-7.1
6UVK	meropenem.pdbqt	-7.9	2dphA_WP004140529.1_model_5.pdb	0		2xcuA_WP015369159.1_model_5.pdb	-7.1
6TM9	meropenem.pdbqt	-7.9	2vmkA_WP002918644.1_model_1.pdb	-3.8		6skiF_WP032416209.1_model_5.pdb	-7.1
3QNC	meropenem.pdbqt	-7.9	2glsA_WP002882753.1_model_5.pdb	0		4htfA_WP032443286.1_model_4.pdb	-7.1
3NI9	meropenem.pdbqt	-7.9	4qakA_WP004177389.1_model_1.pdb	0		6omzA_WP071562491.1_model_3.pdb	-7.1
3HBR	meropenem.pdbqt	-7.9	6asvA_WP002910407.1_model_1.pdb	-4.8		3hmzA_WP004212922.1_model_3.pdb	-7
7ASS	meropenem.pdbqt	-7.8	5m7pA_WP004149357.1_model_4.pdb	0		7jw1A_WP032723184.1_model_4.pdb	-7
6XD7	meropenem.pdbqt	-7.8	4q51A_WP023342951.1_model_2.pdb	0		4ua2A_WP010466370.1_model_2.pdb	-6.9
6PQI	meropenem.pdbqt	-7.8	1vb3A_WP002887863.1_model_3.pdb	0		7jw1A_WP032410148.1_model_2.pdb	-6.9
6DD1	meropenem.pdbqt	-7.8	3i96A_WP002913729.1_model_3.pdb	-0.2		5ia9A_WP015367306.1_model_4.pdb	-6.9
5NE2	meropenem.pdbqt	-7.8	5exkA_WP002894467.1_model_3.pdb	0		2xcuA_WP019725186.1_model_3.pdb	-6.9
3DW0	meropenem.pdbqt	-7.8	2pjdA_WP064162316.1_model_4.pdb	0		2xcuA_WP032418272.1_model_4.pdb	-6.9
6Q5F	meropenem.pdbqt	-7.7	5or1A_WP064162137.1_model_4.pdb	0		6rjuA_WP032418597.1_model_5.pdb	-6.9
6MNP	meropenem.pdbqt	-7.7	5f0uA_WP016154448.1_model_3.pdb	-5.5		4htfA_WP032420452.1_model_4.pdb	-6.8
5AEB	meropenem.pdbqt	-7.7	4rp9A_WP004176135.1_model_3.pdb	0		3bt5A_WP000695683.1_model_2.pdb	-6.8
2JC7	meropenem.pdbqt	-7.7	2ppvA_WP004142092.1_model_4.pdb	0		7jw1A_WP020319617.1_model_2.pdb	-6.8
7LNL	meropenem.pdbqt	-7.6	4f3xA_WP032740471.1_model_1.pdb	-4.1		6omzA_WP032072921.1_model_3.pdb	-6.8
7A60	meropenem.pdbqt	-7.6	2btnA_WP020325045.1_model_4.pdb	-3.4		1yo7A_WP044816495.1_model_5.pdb	-6.8
6RJ7	meropenem.pdbqt	-7.6	1pw4A_WP004202242.1_model_2.pdb	0		4azvA_WP031285277.1_model_4.pdb	-6.7
6PSG	meropenem.pdbqt	-7.6	5mg3Y_WP032419354.1_model_2.pdb	0		3busA_WP125985011.1_model_3.pdb	-6.7
6PK0	meropenem.pdbqt	-7.6	5cy2A_WP001161490.1_model_1.pdb	-3.8		2xcuA_WP020801998.1_model_3.pdb	-6.7
5F82	meropenem.pdbqt	-7.6	3o6zA_WP040188402.1_model_1.pdb	0		6zhvB_WP071556647.1_model_4.pdb	-6.7
5EV8	meropenem.pdbqt	-7.6	2pigA_WP015366388.1_model_4.pdb	0		4htfA_WP016197770.1_model_2.pdb	-6.7
7E9A	meropenem.pdbqt	-7.5	7k2tA_WP023322961.1_model_1.pdb	0		4ii7A_WP020316829.1_model_1.pdb	-6.7
7BZ3	meropenem.pdbqt	-7.5	6zhvB_WP086893435.1_model_2.pdb	0		4htfA_WP020313519.1_model_5.pdb	-6.7
6SKP	meropenem.pdbqt	-7.5	7dl9A_WP032425248.1_model_4.pdb	-4.4		7jw1A_WP032441433.1_model_3.pdb	-6.7
6PT1	meropenem.pdbqt	-7.5	4ogkA_WP004181652.1_model_2.pdb	-0.1		5x1yB_WP043907010.1_model_1.pdb	-6.7
6N6X	meropenem.pdbqt	-7.5	3tykA_WP000742814.1_model_4.pdb	0		4htfA_WP020801394.1_model_5.pdb	-6.6
6JN4	meropenem.pdbqt	-7.5	5hxdA_WP004152134.1_model_4.pdb	-3.9		4ii7A_WP032442023.1_model_1.pdb	-6.6
4XUX	meropenem.pdbqt	-7.5	2qvrA_WP164481331.1_model_5.pdb	-3.5		2nrkA_WP032420361.1_model_4.pdb	-6.6
3FV7	meropenem.pdbqt	-7.5	2kxvA_WP032412822.1_model_4.pdb	-5		1vd0A_WP049056852.1_model_4.pdb	-6.6
6XJ8	meropenem.pdbqt	-7.4	3e3cA_WP004152170.1_model_1.pdb	0		2xcuA_WP004145263.1_model_2.pdb	-6.6
6T1H	meropenem.pdbqt	-7.4	5nkvA_WP001097412.1_model_3.pdb	-7.3		2jd3A_WP080884174.1_model_4.pdb	-6.6
6Q5B	meropenem.pdbqt	-7.4	4dopB_WP004152079.1_model_3.pdb	0		5ybbA_WP020804799.1_model_4.pdb	-6.5
6N6Y	meropenem.pdbqt	-7.4	4q2dA_WP004180299.1_model_2.pdb	-2		4cvqA_WP004201748.1_model_1.pdb	-6.5
6N6W	meropenem.pdbqt	-7.4	1zn2A_WP031592921.1_model_1.pdb	-4.9		4azvA_WP071557325.1_model_1.pdb	-6.5
5NI0	meropenem.pdbqt	-7.4	3ngfA_WP004183945.1_model_4.pdb	-4.4		7jw1A_WP032436600.1_model_4.pdb	-6.5
5K48	meropenem.pdbqt	-7.4	3plwA_WP044348674.1_model_4.pdb	-3.4		7jw1A_WP048988789.1_model_5.pdb	-6.5
4WMC	meropenem.pdbqt	-7.4	3g0kA_WP032711628.1_model_1.pdb	-0.1		3hmzA_WP002914180.1_model_2.pdb	-6.5
4TZE	meropenem.pdbqt	-7.4	3ox4A_WP015369197.1_model_2.pdb	0		2y7hA_WP087728201.1_model_5.pdb	-6.4
3ZNT	meropenem.pdbqt	-7.4	1xfjA_WP009307636.1_model_3.pdb	-1.3		2wmyA_WP017880020.1_model_3.pdb	-6.4
7KHY	meropenem.pdbqt	-7.3	4jpmA_WP017900346.1_model_1.pdb	-1.9		2d0pA_WP009485658.1_model_5.pdb	-6.4
7KHQ	meropenem.pdbqt	-7.3	1bysA_WP162752129.1_model_1.pdb	-2		5bp1A_WP032706008.1_model_2.pdb	-6.4
7KH9	meropenem.pdbqt	-7.3	6k0kA_WP002911440.1_model_1.pdb	0		4htfA_WP020806210.1_model_2.pdb	-6.4
6JN3	meropenem.pdbqt	-7.3	2xmxA_WP048327941.1_model_1.pdb	-4.7		2wmyA_WP004200407.1_model_4.pdb	-6.3
6J8Q	meropenem.pdbqt	-7.3	3b85A_WP002898923.1_model_2.pdb	0		2wmyA_WP004199302.1_model_3.pdb	-6.3
6Z24	meropenem.pdbqt	-7.2	3jvvA_WP150395500.1_model_5.pdb	0		2hqiA_WP072093211.1_model_5.pdb	-6.3
6PTU	meropenem.pdbqt	-7.2	3e3cA_WP004152170.1_model_1.pdb	0		7jw1A_WP046181549.1_model_4.pdb	-6.3
6PT5	meropenem.pdbqt	-7.2	6ixhA_WP004176417.1_model_2.pdb	0		2ewnA_WP126028909.1_model_4.pdb	-6.2
6P99	meropenem.pdbqt	-7.2	1ys7A_WP094089099.1_model_1.pdb	0		2ewnA_WP125985009.1_model_4.pdb	-6.2
5OE2	meropenem.pdbqt	-7.2	6iolI_WP021312368.1_model_4.pdb	0		2ewnA_WP015704003.1_model_5.pdb	-6.2
4S2M	meropenem.pdbqt	-7.2	3qz3A_WP004175413.1_model_4.pdb	0		5x1yB_WP000105636.1_model_1.pdb	-6.2
2FM6	meropenem.pdbqt	-7.2	4jc0A_WP002894730.1_model_1.pdb	-5.5		4ovyA_WP126028299.1_model_2.pdb	-6.2
7KHZ	meropenem.pdbqt	-7.1	1twuA_WP004176219.1_model_4.pdb	-4.6		1yf2A_WP031944114.1_model_1.pdb	-6.2
6LVJ	meropenem.pdbqt	-7.1	4ib2A_WP023283623.1_model_2.pdb	0		4htfA_WP032425600.1_model_3.pdb	-6.2
2FU7	meropenem.pdbqt	-7.1	6bqcA_WP002907788.1_model_2.pdb	-5.3		7btrB_WP023142242.1_model_3.pdb	-6.1
6TTA	meropenem.pdbqt	-7	1u7nA_WP004140697.1_model_2.pdb	0		1vd0A_WP119127034.1_model_1.pdb	-6.1
5OFT	meropenem.pdbqt	-7	4o5hA_WP032419036.1_model_5.pdb	0		1vd0A_WP047052036.1_model_3.pdb	-6.1
5OE0	meropenem.pdbqt	-7	1su1A_WP040222294.1_model_3.pdb	0		3bt5A_WP017900727.1_model_5.pdb	-6.1
2FU8	meropenem.pdbqt	-7	2l4xA_WP002913991.1_model_3.pdb	-3.4		6rjuA_WP002902260.1_model_2.pdb	-6.1
1X8I	meropenem.pdbqt	-7	3c1dA_WP032442700.1_model_1.pdb	0		1r8iA_WP020323143.1_model_2.pdb	-5.9
7DOO	meropenem.pdbqt	-6.9	4pu0C_WP002898296.1_model_4.pdb	0		4htfA_WP020321389.1_model_3.pdb	-5.9
6TD0	meropenem.pdbqt	-6.9	5wyoA_WP004149724.1_model_1.pdb	-5.3		5crlA_WP000429838.1_model_5.pdb	-5.8
6JV4	meropenem.pdbqt	-6.9	6n8bA_WP000796664.1_model_5.pdb	0		1yo7A_WP071557382.1_model_4.pdb	-5.8
6C6I	meropenem.pdbqt	-6.9	5yszA_WP004148253.1_model_4.pdb	0		3bt5A_WP071571061.1_model_2.pdb	-5.8
5EVD	meropenem.pdbqt	-6.9	6pmjA_WP015367280.1_model_3.pdb	0		2wmyA_WP045361550.1_model_5.pdb	-5.7
5EV6	meropenem.pdbqt	-6.9	3sz5A_WP008807811.1_model_4.pdb	0		2fekA_WP049256763.1_model_4.pdb	-5.7
5ACP	meropenem.pdbqt	-6.9	1yi7A_WP064162531.1_model_1.pdb	0		4nhfA_WP001208352.1_model_4.pdb	-5.7
3QNB	meropenem.pdbqt	-6.9	4jvzA_WP021440664.1_model_3.pdb	0		1td4A_WP020324485.1_model_4.pdb	-5.6
2YZ3	meropenem.pdbqt	-6.9	1n2aA_WP002907736.1_model_5.pdb	0		2fekA_WP048290676.1_model_2.pdb	-5.6
6MKQ	meropenem.pdbqt	-6.8	4ymwA_WP002913208.1_model_3.pdb	-4.8		2jd3A_WP015632456.1_model_4.pdb	-5.5
6MGX	meropenem.pdbqt	-6.8	3klcA_WP023328880.1_model_5.pdb	-4.8		2ghyA_WP004207910.1_model_5.pdb	-5.5
5LCA	meropenem.pdbqt	-6.8	3e3cA_WP004152170.1_model_1.pdb	0		1yf2A_WP130261653.1_model_5.pdb	-5.5
7CT2	meropenem.pdbqt	-6.7	3grhA_WP004142122.1_model_5.pdb	0		2ijkA_WP052536225.1_model_4.pdb	-5.3
6ZYO	meropenem.pdbqt	-6.7	4lgwA_WP064162452.1_model_3.pdb	0		2ghyA_WP000166328.1_model_2.pdb	-5.3
6SKR	meropenem.pdbqt	-6.7	4xtcM_WP002889212.1_model_4.pdb	-1		2ghyA_WP065521055.1_model_2.pdb	-5.3
6EFJ	meropenem.pdbqt	-6.7	2nreF_WP002913226.1_model_4.pdb	-4.8		2ghyA_WP060628048.1_model_3.pdb	-5.2
6T5K	meropenem.pdbqt	-6.6	3qecA_WP050486020.1_model_1.pdb	0		5ffaA_WP004152400.1_model_4.pdb	-5.2
6N6V	meropenem.pdbqt	-6.6	6vktA_WP004144975.1_model_1.pdb	0		2ghyA_WP032421723.1_model_4.pdb	-5.2
5MXQ	meropenem.pdbqt	-6.6	1ji0A_WP064162076.1_model_3.pdb	0		3efgA_WP015369411.1_model_5.pdb	-5.1
5K0W	meropenem.pdbqt	-6.6	2po3A_WP126027211.1_model_4.pdb	0		2ghyA_WP048218758.1_model_4.pdb	-5.1
5ACT	meropenem.pdbqt	-6.6	2bn7A_WP002916483.1_model_3.pdb	0		2ghyA_WP021515244.1_model_4.pdb	-4.9
4Y0O	meropenem.pdbqt	-6.6	3dojA_WP032435333.1_model_4.pdb	0		6rjuA_WP002902262.1_model_5.pdb	-4.9
4S2L	meropenem.pdbqt	-6.6	6wnrW_WP000429386.1_model_5.pdb	0		1rpoA_WP040214446.1_model_3.pdb	-4.8
5LCF	meropenem.pdbqt	-6.5	4zjaA_WP004151523.1_model_4.pdb	0		2bhmA_WP119177208.1_model_2.pdb	-4
5ACQ	meropenem.pdbqt	-6.5	1lv3A_WP002888644.1_model_1.pdb	-3.9
3SW3	meropenem.pdbqt	-6.5	6kj6A_WP002915106.1_model_4.pdb	0
7D5J	meropenem.pdbqt	-6.4	6s3lA_WP032705644.1_model_1.pdb	0
6SKQ	meropenem.pdbqt	-6.4	3mpbA_WP015369124.1_model_3.pdb	0
6MK6	meropenem.pdbqt	-6.4	3i2zA_WP002439184.1_model_4.pdb	0
5NHZ	meropenem.pdbqt	-6.4	2y4nA_WP004148224.1_model_5.pdb	-5.9
3G4P	meropenem.pdbqt	-6.4	2imhA_WP015369687.1_model_5.pdb	-4.4
3FZC	meropenem.pdbqt	-6.4	4fc5A_WP064162480.1_model_1.pdb	-0.4
2GKL	meropenem.pdbqt	-6.4	1jdiA_WP002885687.1_model_5.pdb	0
7LLH	meropenem.pdbqt	-6.3	3rh7A_WP015369885.1_model_1.pdb	0
6TTC	meropenem.pdbqt	-6.3	1ii9A_WP023280889.1_model_2.pdb	0
6O5T	meropenem.pdbqt	-6.3	7ch0A_WP002918387.1_model_2.pdb	0
6JN5	meropenem.pdbqt	-6.3	5umgA_WP032418334.1_model_5.pdb	0
4ZDX	meropenem.pdbqt	-6.3	2vmkA_WP002918644.1_model_1.pdb	-3.8
7A5Z	meropenem.pdbqt	-6.2	6u7tA_WP002916628.1_model_2.pdb	-5.5
6TT8	meropenem.pdbqt	-6.2	1af7A_WP015367340.1_model_4.pdb	0
4X55	meropenem.pdbqt	-6.2	5fkwA_WP064162462.1_model_1.pdb	0
6TMA	meropenem.pdbqt	-6.1	6e15C_WP064162138.1_model_5.pdb	0
5ACS	meropenem.pdbqt	-6.1	5t66A_WP094081358.1_model_4.pdb	0
5ACR	meropenem.pdbqt	-5.8	1khzA_WP004144265.1_model_1.pdb	-0.3
			6jjoA_WP004145870.1_model_2.pdb	0
			4g1uA_WP002911449.1_model_4.pdb	-4.4
			6n8bA_WP000796664.1_model_5.pdb	0
			1yt8A_WP023283856.1_model_2.pdb	-5.9
			5d16A_WP157833877.1_model_2.pdb	-3.7
			3h1qA_WP004180842.1_model_2.pdb	0
			1g291_WP004178719.1_model_1.pdb	0
			3ifrA_WP002904859.1_model_5.pdb	-2
			6vtvA_WP020802183.1_model_2.pdb	0
			4hkhA_WP023283599.1_model_1.pdb	0
			6u5zA_WP004151336.1_model_2.pdb	0
			5j5vA_WP002913498.1_model_4.pdb	-2.9
			1e44B_WP187079245.1_model_3.pdb	0
			4eylA_WP004201164.1_model_4.pdb	-0.8
			4i3hA_WP002916844.1_model_5.pdb	-1.9
			4finA_WP002904635.1_model_2.pdb	0
			2kmgA_WP001198928.1_model_5.pdb	55
			6ijfA_WP015366562.1_model_1.pdb	-1.6
			1eumA_WP004141101.1_model_4.pdb	0
			2wv0A_WP148673820.1_model_4.pdb	0
			5v5sA_WP064162376.1_model_2.pdb	0
			1twuA_WP048331831.1_model_2.pdb	-3.4
			2vqyA_WP003159191.1_model_4.pdb	-3.4
			4ewtA_WP071579636.1_model_3.pdb	-2.5
			7nasA_WP000135199.1_model_1.pdb	-6.7
			3e3cA_WP004152170.1_model_1.pdb	0
			2c06A_WP023341911.1_model_4.pdb	-4.4
			4m7vA_WP000571065.1_model_1.pdb	-4.8
			4pr7A_WP023302181.1_model_3.pdb	-7.7
			5jm8A_WP000602863.1_model_5.pdb	0
			6wtiA_WP002891641.1_model_3.pdb	0
			3kkyA_WP002882894.1_model_5.pdb	-1.3
			2jrpA_WP004144303.1_model_2.pdb	-4.7
			5zxlA_WP004146274.1_model_5.pdb	0
			1hywA_WP015367380.1_model_2.pdb	-5.1
			1ni9A_WP004181540.1_model_2.pdb	0
			3h2zA_WP004181519.1_model_4.pdb	0
			4lpsA_WP004181043.1_model_4.pdb	-5.1
			3f1zA_WP004150939.1_model_4.pdb	0
			4jpmA_WP032733006.1_model_2.pdb	-2.5
			5zyoA_WP002894620.1_model_3.pdb	-2.7
			3isgA_WP077261113.1_model_4.pdb	0
			1ghhA_WP002901096.1_model_5.pdb	-5.9
