# Supplementary material for: Identification of Novel Antimicrobial Resistance Genes Using Machine Learning, Homology Modeling, and Molecular Docking
Source: Microorganisms. 2022 Oct 23;10(11):2102. doi: 10.3390/microorganisms10112102 (PMC9693463; doi:10.3390/microorganisms10112102)
Supplement: Supplementary file 1 [file microorganisms-10-02102-s001.zip › Supplementary Table S14.xlsx]

## Sheet: gentamicin
Supplementary Table S14 a: Significance test of docking affinity score between (i) gentamicin Vs. random proteins and (ii) Novel AMR genes Vs. random proteins for Salmonella enterica.
Receptor	Ligand	Affinity Gentamicin	Best model	Affinity Random	Ttest Gentamicin Vs. Random	Best model	Affinity Novel AMR	Ttest Novel AMR Vs. Random
5V2W	gentamicin.pdbqt	-9.7	4wcxA_WP000847561.1_model_1.pdb	-9.3	2.57635e-88	2a3vE_WP025766410.1_model_2.pdb	-9.4	4.91826e-38
7LJM	gentamicin.pdbqt	-9.6	1mvfA_WP023137318.1_model_4.pdb	-8.9		1d6mA_WP000366822.1_model_2.pdb	-9.3
5UIJ	gentamicin.pdbqt	-9.4	2xy8A_WP000856224.1_model_2.pdb	-7		2a3vE_WP000845054.1_model_1.pdb	-9.2
6L0Z	gentamicin.pdbqt	-9.3	2hjjA_WP000006020.1_model_1.pdb	-6.7		2a3vE_WP058818655.1_model_3.pdb	-9.1
1MP3	gentamicin.pdbqt	-9.3	5me1A_WP001574431.1_model_2.pdb	-6.5		4m6fA_WP000905061.1_model_1.pdb	-9
5ZTJ	gentamicin.pdbqt	-9.1	1ovqA_WP001285491.1_model_2.pdb	-6.4		1ciiA_WP052945599.1_model_5.pdb	-9
5e+68	gentamicin.pdbqt	-9.1	1sg5A_WP000062330.1_model_1.pdb	-6.1		2a3vE_WP002075255.1_model_3.pdb	-8.8
1IIM	gentamicin.pdbqt	-9.1	4gc0A_WP000083110.1_model_3.pdb	-6		5x1yB_WP020833624.1_model_2.pdb	-8.8
5ZW9	gentamicin.pdbqt	-8.9	6kyyA_WP000195929.1_model_2.pdb	-5.8		6xz0A_WP001206315.1_model_5.pdb	-8.7
4KR8	gentamicin.pdbqt	-8.9	5um2A_WP000290273.1_model_5.pdb	-5.7		5cy2A_WP058799946.1_model_2.pdb	-8.7
3VW2	gentamicin.pdbqt	-8.9	6gt5A_WP001275965.1_model_5.pdb	-5.5		4cs6A_WP001682441.1_model_1.pdb	-8.3
6DUS	gentamicin.pdbqt	-8.8	2a3vE_WP023994230.1_model_2.pdb	-5.5		6o5uA_WP000131886.1_model_3.pdb	-8.2
2VBQ	gentamicin.pdbqt	-8.8	6u7tA_WP001148948.1_model_1.pdb	-5.3		6omzA_WP000259031.1_model_1.pdb	-8.2
1MP5	gentamicin.pdbqt	-8.8	6qp3A_WP000347163.1_model_1.pdb	-5.1		2a3vE_WP000845039.1_model_2.pdb	-8.1
3ZQE	gentamicin.pdbqt	-8.7	4r40A_WP001176621.1_model_2.pdb	-5		1ciiA_WP001283356.1_model_5.pdb	-8.1
5UIL	gentamicin.pdbqt	-8.6	5cq9A_WP001145561.1_model_5.pdb	-5		6o5uA_WP020837048.1_model_5.pdb	-8
5UIK	gentamicin.pdbqt	-8.6	6lnaA_WP000175680.1_model_4.pdb	-4.9		5kqjA_WP000381802.1_model_4.pdb	-7.9
5A1S	gentamicin.pdbqt	-8.6	6tl2A_WP000131734.1_model_5.pdb	-4.9		1zg4A_WP000027057.1_model_2.pdb	-7.8
7BHQ	gentamicin.pdbqt	-8.5	4xr3A_WP000092489.1_model_5.pdb	-4.6		4cs6A_WP001206316.1_model_3.pdb	-7.8
6V8Q	gentamicin.pdbqt	-8.5	5lbjA_WP000176312.1_model_4.pdb	-4.6		3uj3X_WP023993658.1_model_2.pdb	-7.6
6KO7	gentamicin.pdbqt	-8.5	5hyaA_WP000922736.1_model_4.pdb	-4.5		5x1yB_WP000209296.1_model_4.pdb	-7.5
6F2D	gentamicin.pdbqt	-8.5	3uqeA_WP000091249.1_model_4.pdb	-4.4		6xgxA_WP001137513.1_model_4.pdb	-7.4
6C43	gentamicin.pdbqt	-8.5	1vluA_WP000893221.1_model_2.pdb	-4.3		5ai7A_WP001103691.1_model_1.pdb	-7.4
1K3S	gentamicin.pdbqt	-8.5	6rinN_WP000856693.1_model_3.pdb	-4.2		1zr4X_WP001072144.1_model_4.pdb	-7.4
5AC7	gentamicin.pdbqt	-8.4	5f0uA_WP001159470.1_model_2.pdb	-4.1		5ai7A_WP000818954.1_model_1.pdb	-7.3
4PUF	gentamicin.pdbqt	-8.4	3k7dA_WP000188295.1_model_3.pdb	-3.9		5ihpA_WP001151305.1_model_4.pdb	-7.2
4KRA	gentamicin.pdbqt	-8.4	5mhbA_WP000130724.1_model_1.pdb	-3.8		1d6mA_WP000366823.1_model_5.pdb	-7.2
1PG3	gentamicin.pdbqt	-8.4	6gs7A_WP000100910.1_model_1.pdb	-3.8		2gm4A_WP094078587.1_model_4.pdb	-7.2
1IIN	gentamicin.pdbqt	-8.3	4i61A_WP000097504.1_model_1.pdb	-3.8		5cy2A_WP001161490.1_model_1.pdb	-7.1
7EZZ	gentamicin.pdbqt	-8.2	4n8jA_WP000982337.1_model_3.pdb	-3.6		3b62A_WP000679427.1_model_1.pdb	-7
6CH3	gentamicin.pdbqt	-8.2	4uqzA_WP000996815.1_model_1.pdb	-3.3		5cy2A_WP000147567.1_model_1.pdb	-7
5OEC	gentamicin.pdbqt	-8.2	4iu9B_WP000198255.1_model_4.pdb	-3.3		4mz9A_WP050427786.1_model_5.pdb	-7
4KR4	gentamicin.pdbqt	-8.2	2vqyA_WP063840321.1_model_2.pdb	-3.1		5cy2A_WP000147566.1_model_1.pdb	-6.9
1RW0	gentamicin.pdbqt	-8.2	5zbnA_WP000586997.1_model_4.pdb	-2.9		4mz9A_WP001276125.1_model_3.pdb	-6.9
1PG4	gentamicin.pdbqt	-8.2	4fwhA_WP000156454.1_model_4.pdb	-2.6		5cy2A_WP001217881.1_model_5.pdb	-6.8
6R69	gentamicin.pdbqt	-8.1	5w8nA_WP000741216.1_model_3.pdb	-2.1		5ai7A_WP001217836.1_model_5.pdb	-6.8
6KO8	gentamicin.pdbqt	-8.1	4iu9B_WP052928987.1_model_5.pdb	-1		1gdtC_WP000086538.1_model_4.pdb	-6.7
3VW1	gentamicin.pdbqt	-8.1	3cb8A_WP079843732.1_model_3.pdb	-0.9		5cy2A_WP001235713.1_model_4.pdb	-6.6
2QZA	gentamicin.pdbqt	-8.1	2jt1A_WP052895349.1_model_4.pdb	-0.8		3uj3X_WP000905102.1_model_1.pdb	-6.6
1MP4	gentamicin.pdbqt	-8.1	6q62A_WP000034420.1_model_1.pdb	-0.6		5cy2A_WP072160506.1_model_4.pdb	-6.5
6CGI	gentamicin.pdbqt	-8	1l6wA_WP000424826.1_model_4.pdb	-0.5		5cy2A_WP016236504.1_model_3.pdb	-6.4
6BPF	gentamicin.pdbqt	-8	3ibzA_WP004026611.1_model_5.pdb	-0.5		2ropA_WP000732275.1_model_1.pdb	-6.2
5L9F	gentamicin.pdbqt	-8	5um2A_WP072104122.1_model_5.pdb	-0.5		4mz9A_WP009426937.1_model_3.pdb	-6.2
5G5I	gentamicin.pdbqt	-8	4im7A_WP052895050.1_model_2.pdb	-0.4		1q8lA_WP020833619.1_model_5.pdb	-6
5AC8	gentamicin.pdbqt	-8	6ioyA_WP000120647.1_model_1.pdb	-0.1		4mz9A_WP046340330.1_model_5.pdb	-5.8
4KH7	gentamicin.pdbqt	-8	5lq7A_WP149667169.1_model_2.pdb	-0.1		2gm4A_WP077946977.1_model_1.pdb	-5.5
3VW0	gentamicin.pdbqt	-8	6p4tA_WP077943471.1_model_3.pdb	-0.1		4mz9A_WP001276120.1_model_5.pdb	-5.5
2F9C	gentamicin.pdbqt	-8	1zud1_WP023231859.1_model_4.pdb	0		3fhvA_WP000959785.1_model_2.pdb	-5.4
5G4E	gentamicin.pdbqt	-7.9	1g5bA_WP044697571.1_model_5.pdb	0
4K6L	gentamicin.pdbqt	-7.9	3dbiA_WP000201030.1_model_3.pdb	0
7KGN	gentamicin.pdbqt	-7.8	1jniA_WP000835182.1_model_4.pdb	0
6UPC	gentamicin.pdbqt	-7.8	5za0A_WP000153505.1_model_3.pdb	0
6IXK	gentamicin.pdbqt	-7.8	5wm7A_WP020833658.1_model_4.pdb	0
6IAI	gentamicin.pdbqt	-7.8	1g64A_WP001278865.1_model_3.pdb	0
6GGO	gentamicin.pdbqt	-7.8	1bl0A_WP000091194.1_model_3.pdb	0
6CH2	gentamicin.pdbqt	-7.8	2d1pA_WP000820705.1_model_5.pdb	0
3G1T	gentamicin.pdbqt	-7.8	3a5zA_WP000257282.1_model_5.pdb	0
1L9W	gentamicin.pdbqt	-7.8	2z9oA_WP000807690.1_model_4.pdb	0
6TYO	gentamicin.pdbqt	-7.7	7lceA_WP000188463.1_model_1.pdb	0
6RGV	gentamicin.pdbqt	-7.7	5gtaA_WP000090737.1_model_3.pdb	0
6KO9	gentamicin.pdbqt	-7.7	4av7A_WP001640438.1_model_4.pdb	0
5WHT	gentamicin.pdbqt	-7.7	4utpA_WP000182931.1_model_2.pdb	0
4DDF	gentamicin.pdbqt	-7.7	4cgzA_WP001526553.1_model_2.pdb	0
4CUK	gentamicin.pdbqt	-7.7	1jalA_WP139324299.1_model_2.pdb	0
3VVZ	gentamicin.pdbqt	-7.7	1u8sA_WP001576288.1_model_4.pdb	0
6UPD	gentamicin.pdbqt	-7.6	7jveA_WP000477656.1_model_3.pdb	0
6TYQ	gentamicin.pdbqt	-7.6	4av7A_WP001640438.1_model_4.pdb	0
6TYN	gentamicin.pdbqt	-7.6	5hxgA_WP001268406.1_model_5.pdb	0
6OVW	gentamicin.pdbqt	-7.6	3dqqA_WP000912499.1_model_2.pdb	0
6J90	gentamicin.pdbqt	-7.6	3ulkA_WP000024932.1_model_5.pdb	0
4RHR	gentamicin.pdbqt	-7.6	1y0nA_WP000586568.1_model_5.pdb	0
2XF4	gentamicin.pdbqt	-7.6	5cg2A_WP000506501.1_model_1.pdb	0
1LC8	gentamicin.pdbqt	-7.6	5ol2A_WP000145508.1_model_2.pdb	0
1LC5	gentamicin.pdbqt	-7.6	4hzmA_WP000529340.1_model_2.pdb	0
6UPE	gentamicin.pdbqt	-7.5	1dvoA_WP000129019.1_model_4.pdb	0
6RAE	gentamicin.pdbqt	-7.5	4av7A_WP001640438.1_model_4.pdb	0
6OFF	gentamicin.pdbqt	-7.5	2p7vA_WP000934322.1_model_4.pdb	0
6EYT	gentamicin.pdbqt	-7.5	6njpA_WP000856766.1_model_3.pdb	0
5OED	gentamicin.pdbqt	-7.5	1njkA_WP001194541.1_model_1.pdb	0
4RHS	gentamicin.pdbqt	-7.5	5zk6A_WP000684361.1_model_4.pdb	0
4NKH	gentamicin.pdbqt	-7.5	5opxA_WP000027827.1_model_2.pdb	0
4CUJ	gentamicin.pdbqt	-7.5	1rqjA_WP072105613.1_model_3.pdb	0
3VCD	gentamicin.pdbqt	-7.5	4v3iA_WP000343978.1_model_1.pdb	0
2YM9	gentamicin.pdbqt	-7.5	1khzA_WP001231950.1_model_3.pdb	0
6OFH	gentamicin.pdbqt	-7.4	6ifmA_WP001261294.1_model_5.pdb	0
6OFE	gentamicin.pdbqt	-7.4	2id0A_WP000485050.1_model_2.pdb	0
5MVI	gentamicin.pdbqt	-7.4	2ofpA_WP000705816.1_model_3.pdb	0
3ZQB	gentamicin.pdbqt	-7.4	6yb5A_WP000282616.1_model_1.pdb	0
1LC7	gentamicin.pdbqt	-7.4	2xuvA_WP001032161.1_model_4.pdb	0
6OFG	gentamicin.pdbqt	-7.3	1ldiA_WP000084287.1_model_5.pdb	0
6FDB	gentamicin.pdbqt	-7.3	1umuA_WP052896600.1_model_2.pdb	0
5E3V	gentamicin.pdbqt	-7.3	5a7hA_WP072104223.1_model_3.pdb	0
5BUN	gentamicin.pdbqt	-7.3	1vrcA_WP001747727.1_model_1.pdb	0
3VVX	gentamicin.pdbqt	-7.3	1mc3A_WP000676080.1_model_4.pdb	0
2QYU	gentamicin.pdbqt	-7.3	5hafA_WP058799487.1_model_5.pdb	0
1LKC	gentamicin.pdbqt	-7.3	3pp8A_WP000402552.1_model_5.pdb	0
5YDO	gentamicin.pdbqt	-7.2	6z12A_WP001132508.1_model_3.pdb	0
2NOC	gentamicin.pdbqt	-7.2	3zeuA_WP001221014.1_model_1.pdb	0
1L4G	gentamicin.pdbqt	-7.2	6m9kA_WP000187054.1_model_3.pdb	0
6UPB	gentamicin.pdbqt	-7.1	4arvA_WP000749194.1_model_2.pdb	0
6GGR	gentamicin.pdbqt	-7.1	3g7qA_WP000144383.1_model_3.pdb	0
6AYH	gentamicin.pdbqt	-7.1	3pr2A_WP149801377.1_model_3.pdb	0
5Y9G	gentamicin.pdbqt	-7.1	3rg2A_WP058821484.1_model_3.pdb	0
5IO8	gentamicin.pdbqt	-7.1	3q48A_WP023972835.1_model_1.pdb	0
1L4M	gentamicin.pdbqt	-7.1	3drnA_WP001068686.1_model_3.pdb	0
1L4L	gentamicin.pdbqt	-7.1	4a62A_WP000688514.1_model_1.pdb	0
1L4K	gentamicin.pdbqt	-7.1	4obyA_WP001025358.1_model_5.pdb	0
1L4F	gentamicin.pdbqt	-7.1	3twbA_WP020898786.1_model_3.pdb	0
1GQN	gentamicin.pdbqt	-7.1	2qzbA_WP000838971.1_model_2.pdb	0
6XRB	gentamicin.pdbqt	-7	6z4eA_WP000193432.1_model_1.pdb	0
5VES	gentamicin.pdbqt	-7	2jgdA_WP188079191.1_model_1.pdb	0
5GTA	gentamicin.pdbqt	-7	3p2aA_WP001098732.1_model_5.pdb	0
4ERH	gentamicin.pdbqt	-7	3m8jA_WP000370555.1_model_2.pdb	0
1L5N	gentamicin.pdbqt	-7	2imoA_WP065312806.1_model_5.pdb	0
1L5K	gentamicin.pdbqt	-7	6tjvA_WP000386728.1_model_5.pdb	0
1JHR	gentamicin.pdbqt	-7	6e15C_WP000935025.1_model_3.pdb	0
6WIN	gentamicin.pdbqt	-6.9	6u08A_WP151092460.1_model_2.pdb	0
4NKG	gentamicin.pdbqt	-6.9	4zahA_WP000612076.1_model_1.pdb	0
3FHV	gentamicin.pdbqt	-6.9	6x9dA_WP065341887.1_model_5.pdb	0
2HX0	gentamicin.pdbqt	-6.9	4p9fA_WP001119592.1_model_3.pdb	0
1L5L	gentamicin.pdbqt	-6.9	5x41A_WP000764336.1_model_2.pdb	0
1L4B	gentamicin.pdbqt	-6.9	5ja9C_WP023232499.1_model_1.pdb	0
1JHQ	gentamicin.pdbqt	-6.9	6e15C_WP000739906.1_model_3.pdb	0
1JHO	gentamicin.pdbqt	-6.9	6xpfA_WP000951239.1_model_1.pdb	0
1JH8	gentamicin.pdbqt	-6.9
6RAD	gentamicin.pdbqt	-6.8
2YM0	gentamicin.pdbqt	-6.8
1Q5F	gentamicin.pdbqt	-6.8
1L5M	gentamicin.pdbqt	-6.8
1L4N	gentamicin.pdbqt	-6.8
1L4E	gentamicin.pdbqt	-6.8
1JHU	gentamicin.pdbqt	-6.8
1JHP	gentamicin.pdbqt	-6.8
1JHM	gentamicin.pdbqt	-6.8
3OCQ	gentamicin.pdbqt	-6.7
1L5F	gentamicin.pdbqt	-6.7
1JHY	gentamicin.pdbqt	-6.7
4MI7	gentamicin.pdbqt	-6.6
4DZ1	gentamicin.pdbqt	-6.6
1L5O	gentamicin.pdbqt	-6.6
1L4H	gentamicin.pdbqt	-6.6
1JHV	gentamicin.pdbqt	-6.6
1JHA	gentamicin.pdbqt	-6.6
2L0C	gentamicin.pdbqt	-6.5
1JHX	gentamicin.pdbqt	-6.5
3FHU	gentamicin.pdbqt	-6.4
2CO2	gentamicin.pdbqt	-6.4
1P94	gentamicin.pdbqt	-6.3
5IHF	gentamicin.pdbqt	-6.2
4QXL	gentamicin.pdbqt	-6
2X9C	gentamicin.pdbqt	-5.9
2KV7	gentamicin.pdbqt	-5.8

## Sheet: kanamycin
Supplementary Table 14 b: Significance test of docking affinity score between (i) kanamycin Vs. random proteins and (ii) Novel AMR genes Vs. random proteins for Salmonella enterica.
Receptor	Ligand	Affinity Carbapenem	Best model	Affinity Random	Ttest Kanamycin Vs. Random	Best model	Novel AMR Affinity	Ttest Novel AMR Vs. Random
5UIJ	kanamycin.pdbqt	-10.9	4wcxA_WP000847561.1_model_1.pdb	-10.4	1.35487e-101	4ej7A_WP000018321.1_model_4.pdb	-9.5	8.44091e-29
5UIL	kanamycin.pdbqt	-10.5	4pr7A_WP000378721.1_model_2.pdb	-8.6		4ej7A_WP000018329.1_model_5.pdb	-9.4
2VBQ	kanamycin.pdbqt	-10.5	2w56A_WP000098181.1_model_3.pdb	-7.8		4ej7A_WP000018326.1_model_5.pdb	-8.9
5UIK	kanamycin.pdbqt	-10.4	1o0cB_WP001287181.1_model_4.pdb	-7.7		5x1yB_WP000209296.1_model_4.pdb	-8.7
6CH3	kanamycin.pdbqt	-10.3	6kyyA_WP000195929.1_model_2.pdb	-6.6		1fnoA_WP149801417.1_model_3.pdb	-8.7
7LJM	kanamycin.pdbqt	-10.2	3g1zA_WP000004794.1_model_2.pdb	-6.5		6ar3A_WP014609903.1_model_1.pdb	-8.7
5AC7	kanamycin.pdbqt	-10.2	5azcA_WP000204645.1_model_4.pdb	-6.4		4ej7A_WP000018330.1_model_2.pdb	-8.7
4KH7	kanamycin.pdbqt	-10.2	4f4cA_WP052894280.1_model_3.pdb	-6.3		3b62A_WP001099531.1_model_3.pdb	-8.4
5ZW9	kanamycin.pdbqt	-10.1	3lfjA_WP001284295.1_model_1.pdb	-6.2		6ar3A_WP058799734.1_model_5.pdb	-8.4
5ZTJ	kanamycin.pdbqt	-10.1	2mokA_WP188197925.1_model_3.pdb	-6.1		1z6kA_WP188186496.1_model_3.pdb	-8.1
1MP3	kanamycin.pdbqt	-10.1	1m3uA_WP000805487.1_model_5.pdb	-6		4fzzA_WP058818653.1_model_2.pdb	-7.7
6L0Z	kanamycin.pdbqt	-10	1sqgA_WP000744602.1_model_2.pdb	-6		1fnoA_WP140442267.1_model_2.pdb	-7.6
6CGI	kanamycin.pdbqt	-10	4nn3A_WP000766341.1_model_3.pdb	-6		1yo7A_WP021535798.1_model_3.pdb	-7.5
4K6L	kanamycin.pdbqt	-10	6pajA_WP170873418.1_model_3.pdb	-5.7		1fnoA_WP149801638.1_model_4.pdb	-7.2
3ZQE	kanamycin.pdbqt	-9.9	4ml2A_WP001682450.1_model_5.pdb	-5.5		3nctA_WP053216820.1_model_5.pdb	-7.2
1RW0	kanamycin.pdbqt	-9.9	6gt5A_WP001275965.1_model_5.pdb	-5.3		2o8vA_WP149805306.1_model_2.pdb	-6.8
1K3S	kanamycin.pdbqt	-9.8	2bn8A_WP000977510.1_model_5.pdb	-5.2		2ghyA_WP000165985.1_model_1.pdb	-6.8
1IIN	kanamycin.pdbqt	-9.8	2bn8A_WP000977510.1_model_5.pdb	-5.2		2ghyA_WP072101788.1_model_1.pdb	-6.5
7EZZ	kanamycin.pdbqt	-9.7	3kskA_WP020839655.1_model_3.pdb	-5.1		2ghyA_WP048228005.1_model_5.pdb	-6.5
3ZQB	kanamycin.pdbqt	-9.7	3p8jA_WP143211543.1_model_5.pdb	-4.8		2ghyA_WP052923731.1_model_4.pdb	-6.1
1MP4	kanamycin.pdbqt	-9.7	1k0gA_WP188078470.1_model_5.pdb	-4.5		1rpoA_WP000165998.1_model_5.pdb	-6
4PUF	kanamycin.pdbqt	-9.6	3ju0A_WP001682583.1_model_5.pdb	-4.4		2uvkA_WP001643958.1_model_3.pdb	-11.8
1IIM	kanamycin.pdbqt	-9.6	2oceA_WP000980682.1_model_3.pdb	-4.1		2uvkA_WP053216470.1_model_2.pdb	-11.6
5V2W	kanamycin.pdbqt	-9.5	1nviD_WP001209384.1_model_5.pdb	-4		2uvkA_WP000525752.1_model_3.pdb	-11.2
5e+68	kanamycin.pdbqt	-9.5	2pofA_WP000750754.1_model_3.pdb	-3.9
4KRA	kanamycin.pdbqt	-9.5	4iu9B_WP000198255.1_model_4.pdb	-3.9
2F9C	kanamycin.pdbqt	-9.5	2z1uA_WP001059950.1_model_3.pdb	-3.6
6DUS	kanamycin.pdbqt	-9.4	5hy3A_WP000068433.1_model_5.pdb	-3.5
3VVZ	kanamycin.pdbqt	-9.3	2jt1A_WP000063795.1_model_1.pdb	-3.2
6V8Q	kanamycin.pdbqt	-9.2	4g9yA_WP000423339.1_model_4.pdb	-3
6KO7	kanamycin.pdbqt	-9.2	1frwA_WP001046889.1_model_2.pdb	-3
5OEC	kanamycin.pdbqt	-9.2	7a20A_WP000209485.1_model_2.pdb	-2.2
4KR8	kanamycin.pdbqt	-9.2	5evcA_WP000683247.1_model_4.pdb	-2.1
3VW0	kanamycin.pdbqt	-9.2	4iu9B_WP058800066.1_model_4.pdb	-1.8
2QZA	kanamycin.pdbqt	-9.2	2glsA_WP001271699.1_model_4.pdb	-1.7
4ERH	kanamycin.pdbqt	-9.1	7nasA_WP000940121.1_model_5.pdb	-1.6
3VVX	kanamycin.pdbqt	-9.1	3uwxA_WP000357725.1_model_1.pdb	-1.5
1PG3	kanamycin.pdbqt	-9.1	6pnvA_WP188078168.1_model_4.pdb	-0.6
1MP5	kanamycin.pdbqt	-9.1	6mnuA_WP072209603.1_model_2.pdb	-0.3
6OFG	kanamycin.pdbqt	-9	2v43A_WP000812017.1_model_4.pdb	-0.3
6CH2	kanamycin.pdbqt	-9	5onhA_WP001157916.1_model_4.pdb	-0.1
6BPF	kanamycin.pdbqt	-9	1dtsA_WP000919206.1_model_2.pdb	-0.1
1PG4	kanamycin.pdbqt	-9	1by5A_WP001127733.1_model_3.pdb	0
1L9W	kanamycin.pdbqt	-9	4lhdA_WP188056658.1_model_2.pdb	0
6OVW	kanamycin.pdbqt	-8.9	2ea0A_WP001113967.1_model_5.pdb	0
6KO9	kanamycin.pdbqt	-8.9	1kqgA_WP001198345.1_model_5.pdb	0
5G5I	kanamycin.pdbqt	-8.9	5ed4A_WP001187046.1_model_2.pdb	0
5AC8	kanamycin.pdbqt	-8.9	4q3jA_WP000704096.1_model_1.pdb	0
4CUK	kanamycin.pdbqt	-8.9	1xelA_WP149806020.1_model_1.pdb	0
6C43	kanamycin.pdbqt	-8.8	1jx7A_WP001179794.1_model_4.pdb	0
5OED	kanamycin.pdbqt	-8.8	4xgjA_WP047542833.1_model_3.pdb	0
5L9F	kanamycin.pdbqt	-8.8	7jveA_WP000477656.1_model_3.pdb	0
4KR4	kanamycin.pdbqt	-8.8	6yb5A_WP000282616.1_model_1.pdb	0
1GQN	kanamycin.pdbqt	-8.8	3m8jA_WP000370555.1_model_2.pdb	0
7KGN	kanamycin.pdbqt	-8.7	3friA_WP000359986.1_model_1.pdb	0
6IXK	kanamycin.pdbqt	-8.7	6sgsA_WP000891513.1_model_1.pdb	0
5A1S	kanamycin.pdbqt	-8.7	5ydnA_WP001104973.1_model_4.pdb	0
4NKG	kanamycin.pdbqt	-8.7	1hqsA_WP038803907.1_model_4.pdb	0
2QYU	kanamycin.pdbqt	-8.7	6s1kA_WP000061321.1_model_5.pdb	0
6XRB	kanamycin.pdbqt	-8.6	4av7A_WP001640438.1_model_4.pdb	0
6EYT	kanamycin.pdbqt	-8.6	6yb5A_WP000282616.1_model_1.pdb	0
5BUN	kanamycin.pdbqt	-8.6	1keeA_WP000597284.1_model_5.pdb	0
3VCD	kanamycin.pdbqt	-8.6	3q3wA_WP000818267.1_model_2.pdb	0
2YM9	kanamycin.pdbqt	-8.6	6f45D_WP072206343.1_model_4.pdb	0
1L4B	kanamycin.pdbqt	-8.6	4b09A_WP001194359.1_model_5.pdb	0
5Y9G	kanamycin.pdbqt	-8.5	6yb5A_WP000282616.1_model_1.pdb	0
1L5F	kanamycin.pdbqt	-8.5	1f0xA_WP000095233.1_model_1.pdb	0
7BHQ	kanamycin.pdbqt	-8.4	4dz1A_WP000949370.1_model_5.pdb	0
6TYO	kanamycin.pdbqt	-8.4	2rjhA_WP001147297.1_model_4.pdb	0
6TYN	kanamycin.pdbqt	-8.4	2hj1A_WP001112990.1_model_1.pdb	0
6RAE	kanamycin.pdbqt	-8.4	1xvtA_WP001016212.1_model_2.pdb	0
6FDB	kanamycin.pdbqt	-8.4	5cofA_WP023231741.1_model_1.pdb	0
6F2D	kanamycin.pdbqt	-8.4	4e6kA_WP000289082.1_model_5.pdb	0
4CUJ	kanamycin.pdbqt	-8.4	1rw0A_WP000992639.1_model_3.pdb	0
6R69	kanamycin.pdbqt	-8.3	3c37A_WP149662297.1_model_3.pdb	0
1L4N	kanamycin.pdbqt	-8.3	2o90A_WP000355776.1_model_2.pdb	0
5WHT	kanamycin.pdbqt	-8.2	2p50A_WP000271184.1_model_5.pdb	0
3VW2	kanamycin.pdbqt	-8.2	6tyiA_WP000527859.1_model_5.pdb	0
3VW1	kanamycin.pdbqt	-8.2	2qlcA_WP023233116.1_model_4.pdb	0
2HX0	kanamycin.pdbqt	-8.2	4hffA_WP000379146.1_model_2.pdb	0
1LC5	kanamycin.pdbqt	-8.2	3u0oA_WP001294901.1_model_4.pdb	0
1L4H	kanamycin.pdbqt	-8.2	5bq5A_WP001323403.1_model_1.pdb	0
1JHY	kanamycin.pdbqt	-8.2	3biiD_WP000598597.1_model_5.pdb	0
6OFF	kanamycin.pdbqt	-8.1	1xpiA_WP000890024.1_model_3.pdb	0
6GGO	kanamycin.pdbqt	-8.1	1sbpA_WP000758717.1_model_4.pdb	0
5G4E	kanamycin.pdbqt	-8.1	1dvoA_WP000129019.1_model_4.pdb	0
4RHS	kanamycin.pdbqt	-8.1	1keeA_WP000597284.1_model_5.pdb	0
4DDF	kanamycin.pdbqt	-8.1	1z47A_WP000947459.1_model_1.pdb	0
1L5L	kanamycin.pdbqt	-8.1	3ourA_WP000189588.1_model_3.pdb	0
1JH8	kanamycin.pdbqt	-8.1	3c3kA_WP130587836.1_model_4.pdb	0
6RAD	kanamycin.pdbqt	-8	5whvA_WP000727927.1_model_2.pdb	0
6OFE	kanamycin.pdbqt	-8	1p91A_WP000010923.1_model_4.pdb	0
6GGR	kanamycin.pdbqt	-8	2hszA_WP000359657.1_model_4.pdb	0
5MVI	kanamycin.pdbqt	-8	1vb3A_WP000781110.1_model_1.pdb	0
5GTA	kanamycin.pdbqt	-8	7jw1A_WP065341889.1_model_1.pdb	0
1LC7	kanamycin.pdbqt	-8	4av7A_WP001640438.1_model_4.pdb	0
1L5K	kanamycin.pdbqt	-8	2r4jA_WP000448179.1_model_5.pdb	0
1L4M	kanamycin.pdbqt	-8	2fiyA_WP000027730.1_model_1.pdb	0
1L4K	kanamycin.pdbqt	-8	6wtiA_WP000179833.1_model_3.pdb	0
1L4G	kanamycin.pdbqt	-8	2c1vA_WP149801653.1_model_4.pdb	0
1JHX	kanamycin.pdbqt	-8	4wkgA_WP000648770.1_model_5.pdb	0
6UPC	kanamycin.pdbqt	-7.9	5ol2A_WP000145508.1_model_2.pdb	0
4NKH	kanamycin.pdbqt	-7.9	1t62A_WP010989091.1_model_2.pdb	0
3G1T	kanamycin.pdbqt	-7.9	2axwA_WP000191852.1_model_1.pdb	0
1Q5F	kanamycin.pdbqt	-7.9	4l4uA_WP001188782.1_model_3.pdb	0
6WIN	kanamycin.pdbqt	-7.8	6govA_WP001287521.1_model_4.pdb	0
6UPE	kanamycin.pdbqt	-7.8	5uwaA_WP000476475.1_model_5.pdb	0
6OFH	kanamycin.pdbqt	-7.8	5f1qA_WP001241631.1_model_4.pdb	0
5VES	kanamycin.pdbqt	-7.8	5awgA_WP000907940.1_model_3.pdb	0
4RHR	kanamycin.pdbqt	-7.8	5ivlB_WP000123700.1_model_5.pdb	0
2YM0	kanamycin.pdbqt	-7.8	5ohuA_WP000373281.1_model_5.pdb	0
2NOC	kanamycin.pdbqt	-7.8	1qyaA_WP149806014.1_model_3.pdb	0
1LC8	kanamycin.pdbqt	-7.8	6mi8A_WP000584132.1_model_5.pdb	0
1L5N	kanamycin.pdbqt	-7.8	1g8rA_WP000395779.1_model_1.pdb	0
3FHV	kanamycin.pdbqt	-7.7	4mh1A_WP058806905.1_model_3.pdb	0
6KO8	kanamycin.pdbqt	-7.6	4ezeA_WP058806920.1_model_3.pdb	0
6J90	kanamycin.pdbqt	-7.6	4cpdA_WP000646109.1_model_4.pdb	0
5YDO	kanamycin.pdbqt	-7.6	6e15C_WP001245864.1_model_3.pdb	0
5IO8	kanamycin.pdbqt	-7.6	5ol2A_WP000145508.1_model_2.pdb	0
1JHU	kanamycin.pdbqt	-7.6	3b5xA_WP001256070.1_model_1.pdb	0
6RGV	kanamycin.pdbqt	-7.5	7nd0A_WP000197660.1_model_2.pdb	0
5E3V	kanamycin.pdbqt	-7.5	4av7A_WP001640438.1_model_4.pdb	0
2XF4	kanamycin.pdbqt	-7.5	3ir7A_WP001762553.1_model_2.pdb	0
2CO2	kanamycin.pdbqt	-7.5	1fr6A_WP149667543.1_model_4.pdb	0
1LKC	kanamycin.pdbqt	-7.5	1g4wR_WP000922300.1_model_5.pdb	0
6UPB	kanamycin.pdbqt	-7.4	3cv2A_WP001069371.1_model_1.pdb	0
6TYQ	kanamycin.pdbqt	-7.4	1u14A_WP000554314.1_model_1.pdb	0
6AYH	kanamycin.pdbqt	-7.4	1af7A_WP000204370.1_model_1.pdb	0
4MI7	kanamycin.pdbqt	-7.4	3hdeA_WP052862077.1_model_4.pdb	0
6UPD	kanamycin.pdbqt	-7.3	1in0A_WP001138914.1_model_5.pdb	0
6IAI	kanamycin.pdbqt	-7.3	1kplA_WP188062359.1_model_2.pdb	0
3FHU	kanamycin.pdbqt	-7.3	1hk8A_WP000187818.1_model_4.pdb	0
1JHV	kanamycin.pdbqt	-7.3	5ol2A_WP000145508.1_model_2.pdb	0
1JHO	kanamycin.pdbqt	-7.3	7jw1A_WP072103519.1_model_4.pdb	0
4DZ1	kanamycin.pdbqt	-7.2	4b09A_WP000698205.1_model_5.pdb	0
3OCQ	kanamycin.pdbqt	-7.2	1f76A_WP000291723.1_model_2.pdb	0
2L0C	kanamycin.pdbqt	-7.1	1w74A_WP000920481.1_model_3.pdb	0
1L5O	kanamycin.pdbqt	-7.1	4cs6A_WP052906906.1_model_1.pdb	0
1L4L	kanamycin.pdbqt	-7	4v3iA_WP000343978.1_model_1.pdb	0
1JHR	kanamycin.pdbqt	-7
1L4F	kanamycin.pdbqt	-6.9
1JHP	kanamycin.pdbqt	-6.9
5IHF	kanamycin.pdbqt	-6.8
1L5M	kanamycin.pdbqt	-6.8
1L4E	kanamycin.pdbqt	-6.8
1JHM	kanamycin.pdbqt	-6.8
1P94	kanamycin.pdbqt	-6.7
1JHQ	kanamycin.pdbqt	-6.7
1JHA	kanamycin.pdbqt	-6.7
2X9C	kanamycin.pdbqt	-6.5
4QXL	kanamycin.pdbqt	-6.4
2KV7	kanamycin.pdbqt	-6.3

## Sheet: streptomycin
Supplementary Table 14 c: Significance test of docking affinity score between (i) streptomycin Vs. random proteins and (ii) Novel AMR genes Vs. random proteins for Salmonella enterica.
Receptor	Ligand	Affinity Carbapenem	Best model	Affinity Random	Ttest Streptomycin Vs. Random	Best model	Affinity Novel AMR	Ttest Novel AMR Vs. Random
6L0Z	streptomycin.pdbqt	-11	4pr7A_WP000378721.1_model_2.pdb	-9.1	1.59592e-92	6cn7A_WP001015706.1_model_2.pdb	-9.9	1.59592e-92
1MP3	streptomycin.pdbqt	-10.3	7laoA_WP012695485.1_model_1.pdb	-8.7		2a3vE_WP000845054.1_model_1.pdb	-9.9
5V2W	streptomycin.pdbqt	-10.2	1o0cB_WP001287181.1_model_4.pdb	-7.7		4m6fA_WP003100847.1_model_1.pdb	-9.9
5ZTJ	streptomycin.pdbqt	-9.9	2khoA_WP001196652.1_model_3.pdb	-6.7		6xbcA_WP000710669.1_model_4.pdb	-9.6
5UIL	streptomycin.pdbqt	-9.9	3mwhA_WP011117603.1_model_3.pdb	-6.3		2r0qC_WP001133513.1_model_1.pdb	-9.5
4KR8	streptomycin.pdbqt	-9.9	1egrA_WP000495513.1_model_1.pdb	-6.2		6xbcA_WP000750130.1_model_4.pdb	-9.4
1MP5	streptomycin.pdbqt	-9.9	4gc0A_WP000083110.1_model_3.pdb	-6.2		4a82A_WP001183604.1_model_5.pdb	-9.3
1K3S	streptomycin.pdbqt	-9.9	4kptA_WP000737538.1_model_1.pdb	-6		2ijrA_WP053216453.1_model_1.pdb	-9.2
5UIK	streptomycin.pdbqt	-9.8	3rfaA_WP000003206.1_model_3.pdb	-5.9		2pqeA_WP000464825.1_model_5.pdb	-9.1
4KRA	streptomycin.pdbqt	-9.8	5aheA_WP000586409.1_model_1.pdb	-5.9		2ijrA_WP077632859.1_model_2.pdb	-9.1
1MP4	streptomycin.pdbqt	-9.8	5n80A_WP000683980.1_model_5.pdb	-5.7		1z1bC_WP000087641.1_model_5.pdb	-9
6EYT	streptomycin.pdbqt	-9.7	2d33A_WP000611821.1_model_2.pdb	-5.7		1dvoA_WP000139312.1_model_1.pdb	-9
5ZW9	streptomycin.pdbqt	-9.7	1k0gA_WP000978468.1_model_4.pdb	-5.7		2nraA_WP001575533.1_model_5.pdb	-9
1IIN	streptomycin.pdbqt	-9.6	4twiA_WP001191856.1_model_4.pdb	-5.6		4mz9A_WP052940331.1_model_5.pdb	-9
1IIM	streptomycin.pdbqt	-9.5	5hyaA_WP000922736.1_model_4.pdb	-5.6		1z1bC_WP000087638.1_model_2.pdb	-9
7LJM	streptomycin.pdbqt	-9.4	3uqeA_WP000091249.1_model_4.pdb	-5.5		3tpvB_WP000088044.1_model_4.pdb	-8.9
2VBQ	streptomycin.pdbqt	-9.4	6nteA_WP000078494.1_model_5.pdb	-5.4		2pqeA_WP011152982.1_model_2.pdb	-8.9
6DUS	streptomycin.pdbqt	-9.3	3oeoA_WP001229000.1_model_2.pdb	-5.4		6omzA_WP000259032.1_model_2.pdb	-8.9
5UIJ	streptomycin.pdbqt	-9.3	2hw2A_WP012695486.1_model_1.pdb	-5.1		5ihpA_WP001151304.1_model_5.pdb	-8.9
5G5I	streptomycin.pdbqt	-9.3	3l9uA_WP000096230.1_model_4.pdb	-5.1		5jm8A_WP000602863.1_model_5.pdb	-8.9
4KR4	streptomycin.pdbqt	-9.3	1yy3A_WP000954686.1_model_2.pdb	-5.1		2gwrA_WP001572351.1_model_2.pdb	-8.9
6CGI	streptomycin.pdbqt	-9.2	4k4dA_WP000637966.1_model_1.pdb	-5		2nraA_WP002433426.1_model_1.pdb	-8.8
6V8Q	streptomycin.pdbqt	-9	2dxaA_WP000186618.1_model_4.pdb	-4.9		2a3vE_WP058818655.1_model_3.pdb	-8.8
5OEC	streptomycin.pdbqt	-9	2mhlA_WP000714801.1_model_1.pdb	-4.9		2ijrA_WP052895271.1_model_4.pdb	-8.7
5A1S	streptomycin.pdbqt	-9	5f0uA_WP001159470.1_model_2.pdb	-4.9		2gwrA_WP000697969.1_model_1.pdb	-8.7
4CUK	streptomycin.pdbqt	-9	1gn0A_WP000434523.1_model_2.pdb	-4.9		2ijrA_WP006781409.1_model_4.pdb	-8.6
3VVX	streptomycin.pdbqt	-9	6fwsA_WP001218630.1_model_2.pdb	-4.8		6o5uA_WP020837048.1_model_5.pdb	-8.6
1GQN	streptomycin.pdbqt	-9	3qe7A_WP000198323.1_model_5.pdb	-4.8		2ijrA_WP188079681.1_model_4.pdb	-8.6
7EZZ	streptomycin.pdbqt	-8.8	2pkwA_WP001165129.1_model_4.pdb	-4.7		2pqeA_WP001572389.1_model_5.pdb	-8.5
6CH3	streptomycin.pdbqt	-8.8	3k7dA_WP000188295.1_model_3.pdb	-4.7		5j0nA_WP052941879.1_model_4.pdb	-8.5
6RGV	streptomycin.pdbqt	-8.7	6be0A_WP001576330.1_model_2.pdb	-4.7		1zr4X_WP001072145.1_model_5.pdb	-8.4
6KO9	streptomycin.pdbqt	-8.7	6zj2B_WP001061919.1_model_1.pdb	-4.5		4ac0A_WP033553306.1_model_3.pdb	-8.4
6GGO	streptomycin.pdbqt	-8.7	2dy0A_WP000127346.1_model_3.pdb	-4.4		1dvoA_WP000139315.1_model_1.pdb	-8.3
5AC8	streptomycin.pdbqt	-8.7	3lz8A_WP000420603.1_model_4.pdb	-4.3		2ijrA_WP033567129.1_model_5.pdb	-8.3
4CUJ	streptomycin.pdbqt	-8.7	1ps9A_WP000121536.1_model_1.pdb	-4.3		4ac0A_WP000088605.1_model_5.pdb	-8.3
3VW1	streptomycin.pdbqt	-8.7	1fpoA_WP000384395.1_model_2.pdb	-4.3		2gwrA_WP000697965.1_model_5.pdb	-8.3
1RW0	streptomycin.pdbqt	-8.7	4fwhA_WP000156454.1_model_4.pdb	-4.1		5cy2A_WP058799946.1_model_2.pdb	-8.2
1L9W	streptomycin.pdbqt	-8.7	3bf0A_WP001259881.1_model_3.pdb	-4.1		1z1bA_WP176546941.1_model_3.pdb	-8.2
6OVW	streptomycin.pdbqt	-8.6	6fmsA_WP000042739.1_model_5.pdb	-4		1kdbA_WP001233838.1_model_5.pdb	-8.2
6KO7	streptomycin.pdbqt	-8.6	5y6fA_WP000017421.1_model_3.pdb	-3.8		1dvoA_WP000129019.1_model_4.pdb	-8.2
4K6L	streptomycin.pdbqt	-8.6	4z9cA_WP000733630.1_model_1.pdb	-3.2		2gwrA_WP033567134.1_model_3.pdb	-8.2
4DDF	streptomycin.pdbqt	-8.6	5vwrA_WP052905097.1_model_1.pdb	-3		3n3tA_WP001276635.1_model_2.pdb	-8.1
3ZQE	streptomycin.pdbqt	-8.6	4lrqA_WP000482226.1_model_3.pdb	-2.9		3bt5A_WP000695683.1_model_2.pdb	-8.1
2YM9	streptomycin.pdbqt	-8.6	4i49A_WP000588964.1_model_1.pdb	-2.3		4f4cA_WP052894280.1_model_3.pdb	-8.1
7KGN	streptomycin.pdbqt	-8.5	3q48A_WP001082123.1_model_5.pdb	-2.2		6magA_WP058820101.1_model_5.pdb	-8.1
3VW0	streptomycin.pdbqt	-8.5	1w7kA_WP000792292.1_model_3.pdb	-2		1ciiA_WP052945599.1_model_5.pdb	-8.1
3VCD	streptomycin.pdbqt	-8.5	2zydA_WP000043530.1_model_4.pdb	-1.7		2ijrA_WP086016659.1_model_2.pdb	-8.1
2QZA	streptomycin.pdbqt	-8.5	6osxA_WP000759136.1_model_5.pdb	-1.4		6fuxA_WP052935330.1_model_5.pdb	-8.1
1PG4	streptomycin.pdbqt	-8.5	1nmpA_WP000798844.1_model_4.pdb	-1.4		6yb5A_WP000996131.1_model_1.pdb	-8
1PG3	streptomycin.pdbqt	-8.5	3kgdA_WP000101032.1_model_1.pdb	-0.9		6fuxA_WP060635864.1_model_1.pdb	-8
6IXK	streptomycin.pdbqt	-8.4	5fnyA_WP000331471.1_model_5.pdb	-0.8		3guvA_WP053216446.1_model_5.pdb	-8
5OED	streptomycin.pdbqt	-8.4	5fo3A_WP001220671.1_model_1.pdb	-0.6		2wiuA_WP000088046.1_model_4.pdb	-7.9
5L9F	streptomycin.pdbqt	-8.4	6wtwA_WP000818502.1_model_4.pdb	-0.4		3eoiA_WP021532695.1_model_1.pdb	-7.9
3G1T	streptomycin.pdbqt	-8.4	3qrcA_WP000716763.1_model_3.pdb	-0.3		2gwrA_WP000697968.1_model_3.pdb	-7.9
2F9C	streptomycin.pdbqt	-8.4	2cxaA_WP001241650.1_model_4.pdb	-0.2		4mz9A_WP058806881.1_model_2.pdb	-7.9
1LC7	streptomycin.pdbqt	-8.4	6p4tA_WP077943471.1_model_3.pdb	-0.2		1kdbA_WP000978818.1_model_1.pdb	-7.9
6F2D	streptomycin.pdbqt	-8.3	4ezeA_WP058806920.1_model_3.pdb	-0.1		4mz9A_WP033567096.1_model_1.pdb	-7.8
6C43	streptomycin.pdbqt	-8.3	6wtwA_WP000059029.1_model_2.pdb	-0.1		3bt5A_WP000694953.1_model_1.pdb	-7.8
3VVZ	streptomycin.pdbqt	-8.3	3m7lA_WP001244002.1_model_5.pdb	-0.1		2ijrA_WP001298864.1_model_1.pdb	-7.8
5BUN	streptomycin.pdbqt	-8.2	2d0pA_WP000377965.1_model_1.pdb	0		2ijrA_WP077790361.1_model_3.pdb	-7.8
3ZQB	streptomycin.pdbqt	-8.2	1wxrA_WP001696784.1_model_2.pdb	0		3eoiA_WP000539665.1_model_3.pdb	-7.7
3VW2	streptomycin.pdbqt	-8.2	5xu7A_WP000986043.1_model_3.pdb	0		2pqeA_WP000173534.1_model_5.pdb	-7.7
2YM0	streptomycin.pdbqt	-8.2	1niqB_WP000131935.1_model_2.pdb	0		6yb5A_WP000996128.1_model_2.pdb	-7.7
6BPF	streptomycin.pdbqt	-8.1	6e15C_WP000739906.1_model_3.pdb	0		1z1bA_WP000078708.1_model_4.pdb	-7.7
4KH7	streptomycin.pdbqt	-8.1	3k8nA_WP001531668.1_model_5.pdb	0		1repA_WP000504262.1_model_5.pdb	-7.7
6OFG	streptomycin.pdbqt	-8	5fp2A_WP031606885.1_model_5.pdb	0		6fuxA_WP001082319.1_model_2.pdb	-7.7
6KO8	streptomycin.pdbqt	-8	5ft8A_WP000991053.1_model_2.pdb	0		4mz9A_WP001615669.1_model_5.pdb	-7.6
5YDO	streptomycin.pdbqt	-8	4x6gA_WP001025919.1_model_2.pdb	0		1ciiA_WP001283356.1_model_5.pdb	-7.6
5Y9G	streptomycin.pdbqt	-8	1xnjA_WP001173663.1_model_1.pdb	0		1oyzA_WP000864148.1_model_1.pdb	-7.6
5G4E	streptomycin.pdbqt	-8	5hxgA_WP048348825.1_model_3.pdb	0		1z1bA_WP188070588.1_model_2.pdb	-7.6
4PUF	streptomycin.pdbqt	-8	3plrA_WP060648742.1_model_1.pdb	0		2gwrA_WP000697973.1_model_1.pdb	-7.5
4ERH	streptomycin.pdbqt	-8	3in1A_WP000343331.1_model_1.pdb	0		1ciiA_WP001283335.1_model_3.pdb	-7.5
6WIN	streptomycin.pdbqt	-7.9	4z9cA_WP001640522.1_model_5.pdb	0		5cy2A_WP000147566.1_model_1.pdb	-7.5
6TYQ	streptomycin.pdbqt	-7.9	7lbyA_WP001275330.1_model_3.pdb	0		2a3vE_WP032256581.1_model_4.pdb	-7.5
6R69	streptomycin.pdbqt	-7.9	3m92A_WP000548616.1_model_3.pdb	0		4a82A_WP149651910.1_model_2.pdb	-7.5
6OFF	streptomycin.pdbqt	-7.9	5ygrA_WP000544849.1_model_2.pdb	0		6magA_WP000594647.1_model_2.pdb	-7.4
5WHT	streptomycin.pdbqt	-7.9	2pp6A_WP000002964.1_model_2.pdb	0		1zr4X_WP001072144.1_model_4.pdb	-7.4
4RHS	streptomycin.pdbqt	-7.9	3k96A_WP149801782.1_model_5.pdb	0		2pqeA_WP000173535.1_model_4.pdb	-7.4
4RHR	streptomycin.pdbqt	-7.9	1oy1A_WP000719811.1_model_2.pdb	0		1staA_WP001236377.1_model_5.pdb	-7.4
4DZ1	streptomycin.pdbqt	-7.9	6s1kA_WP000945622.1_model_4.pdb	0		5u1gD_WP000864788.1_model_4.pdb	-7.4
2HX0	streptomycin.pdbqt	-7.9	3ojoA_WP000011243.1_model_4.pdb	0		1z1bA_WP039508537.1_model_1.pdb	-7.4
1LC8	streptomycin.pdbqt	-7.9	5ja9C_WP023232499.1_model_1.pdb	0		5cy2A_WP001161490.1_model_1.pdb	-7.4
1LC5	streptomycin.pdbqt	-7.9	4aeqA_WP000864812.1_model_5.pdb	0		6v9zA_WP052940029.1_model_4.pdb	-7.4
6UPD	streptomycin.pdbqt	-7.8	7m4qA_WP000673139.1_model_1.pdb	0		3udgA_WP000290818.1_model_2.pdb	-7.3
6OFE	streptomycin.pdbqt	-7.8	2ix8A_WP000961480.1_model_1.pdb	0		5j0nA_WP058800214.1_model_3.pdb	-7.3
6J90	streptomycin.pdbqt	-7.8	2qjvA_WP000002010.1_model_1.pdb	0		1oyzA_WP053296258.1_model_5.pdb	-7.3
5MVI	streptomycin.pdbqt	-7.8	3lsrA_WP000971958.1_model_4.pdb	0		6yb5A_WP000996112.1_model_1.pdb	-7.3
4NKH	streptomycin.pdbqt	-7.8	1a87A_WP021529456.1_model_2.pdb	0		3uj3X_WP000905102.1_model_1.pdb	-7.3
3FHV	streptomycin.pdbqt	-7.8	2axwA_WP000191852.1_model_1.pdb	0		5cy2A_WP000147567.1_model_1.pdb	-7.3
7BHQ	streptomycin.pdbqt	-7.7	3m8jA_WP000370555.1_model_2.pdb	0		5cy2A_WP058804928.1_model_3.pdb	-7.3
6XRB	streptomycin.pdbqt	-7.7	1u6lA_WP001131301.1_model_4.pdb	0		1gdtC_WP000086538.1_model_4.pdb	-7.2
6TYN	streptomycin.pdbqt	-7.7	4hjhA_WP001103643.1_model_2.pdb	0		4mz9A_WP050427786.1_model_5.pdb	-7.2
5VES	streptomycin.pdbqt	-7.7	6v0jA_WP001521100.1_model_2.pdb	0		1oyzA_WP065312456.1_model_3.pdb	-7.2
5AC7	streptomycin.pdbqt	-7.7	5hxgA_WP001268406.1_model_5.pdb	0		4m6fA_WP188032979.1_model_2.pdb	-7.1
1Q5F	streptomycin.pdbqt	-7.7	3pjzA_WP188186658.1_model_5.pdb	0		1kdbA_WP000760078.1_model_1.pdb	-7.1
6UPE	streptomycin.pdbqt	-7.6	1kplA_WP188062359.1_model_2.pdb	0		3t13A_WP000598962.1_model_5.pdb	-7.1
6UPB	streptomycin.pdbqt	-7.6	1eg5A_WP000158337.1_model_5.pdb	0		4m6fA_WP159420779.1_model_5.pdb	-7.1
6RAE	streptomycin.pdbqt	-7.6	6barA_WP001239803.1_model_3.pdb	0		2vb3X_WP001246153.1_model_4.pdb	-7
6OFH	streptomycin.pdbqt	-7.6	2wv0A_WP000572571.1_model_5.pdb	0		4mz9A_WP000168282.1_model_3.pdb	-7
6UPC	streptomycin.pdbqt	-7.5	3ajwA_WP000046981.1_model_4.pdb	0		4mz9A_WP042039995.1_model_2.pdb	-7
6TYO	streptomycin.pdbqt	-7.5	6omfA_WP052893219.1_model_1.pdb	0		2gm4A_WP094078587.1_model_4.pdb	-7
6IAI	streptomycin.pdbqt	-7.5	5a7hA_WP000933975.1_model_2.pdb	0		2ijrA_WP001545746.1_model_3.pdb	-7
6GGR	streptomycin.pdbqt	-7.5	7l6nA_WP000449783.1_model_2.pdb	0		6cn7A_WP001015721.1_model_4.pdb	-6.9
6CH2	streptomycin.pdbqt	-7.5	4rfsA_WP020837077.1_model_1.pdb	0		4vubA_WP001159871.1_model_5.pdb	-6.9
2QYU	streptomycin.pdbqt	-7.5	1cfzA_WP000852668.1_model_3.pdb	0		5cy2A_WP001217881.1_model_5.pdb	-6.9
2XF4	streptomycin.pdbqt	-7.4	1jhfA_WP023252183.1_model_3.pdb	0		5jm8A_WP002433343.1_model_3.pdb	-6.9
1LKC	streptomycin.pdbqt	-7.4	5gaiA_WP060644585.1_model_3.pdb	0		5cy2A_WP001162012.1_model_4.pdb	-6.9
1L4E	streptomycin.pdbqt	-7.4	1gl7A_WP000342688.1_model_5.pdb	0		5u1gD_WP000864790.1_model_4.pdb	-6.9
6RAD	streptomycin.pdbqt	-7.3	4n7wA_WP000881644.1_model_4.pdb	0		1z1bA_WP023139988.1_model_3.pdb	-6.9
5GTA	streptomycin.pdbqt	-7.3	4av7A_WP001640438.1_model_4.pdb	0		4mz9A_WP060635097.1_model_1.pdb	-6.8
4NKG	streptomycin.pdbqt	-7.3	1ciiA_WP001283356.1_model_5.pdb	0		1dvoA_WP000139344.1_model_5.pdb	-6.8
1L4B	streptomycin.pdbqt	-7.3	6kcrA_WP000487600.1_model_2.pdb	0		4mz9A_WP000218312.1_model_3.pdb	-6.8
6FDB	streptomycin.pdbqt	-7.2	6vefA_WP188079810.1_model_3.pdb	0		4m6fA_WP188186146.1_model_4.pdb	-6.8
3FHU	streptomycin.pdbqt	-7.2	2ppvA_WP001246033.1_model_3.pdb	0		2gm4A_WP052896573.1_model_3.pdb	-6.8
1L5F	streptomycin.pdbqt	-7.2	5ft8A_WP000991053.1_model_2.pdb	0		4mz9A_WP000290843.1_model_3.pdb	-6.8
1L4K	streptomycin.pdbqt	-7.2	2axwA_WP000191852.1_model_1.pdb	0		3fhvA_WP032676568.1_model_1.pdb	-6.8
1JHP	streptomycin.pdbqt	-7.2	5ol2A_WP000145508.1_model_2.pdb	0		2gm4A_WP058799255.1_model_2.pdb	-6.7
1JHM	streptomycin.pdbqt	-7.2	1nnxA_WP000776348.1_model_4.pdb	0		4mz9A_WP052862082.1_model_2.pdb	-6.7
1JH8	streptomycin.pdbqt	-7.2	5ucmA_WP001260683.1_model_4.pdb	0		3bt5A_WP033567131.1_model_2.pdb	-6.7
1L5N	streptomycin.pdbqt	-7.1	6xbcA_WP000710669.1_model_4.pdb	0		6ybuA_WP023232380.1_model_4.pdb	-6.7
1JHV	streptomycin.pdbqt	-7.1	1cw0A_WP024142979.1_model_1.pdb	0		4m6fA_WP047669613.1_model_2.pdb	-6.7
1JHQ	streptomycin.pdbqt	-7.1	2r1aA_WP065312917.1_model_1.pdb	0		4vubA_WP001159869.1_model_1.pdb	-6.7
1JHO	streptomycin.pdbqt	-7.1	5h5vA_WP000146806.1_model_2.pdb	0		3fhvA_WP052896762.1_model_5.pdb	-6.7
2NOC	streptomycin.pdbqt	-7	4ok7A_WP001013467.1_model_2.pdb	0		1sruA_WP149643744.1_model_2.pdb	-6.7
1L4M	streptomycin.pdbqt	-7	6s1kA_WP000483277.1_model_2.pdb	0		4mz9A_WP001276127.1_model_3.pdb	-6.6
5IO8	streptomycin.pdbqt	-6.9	3qnqA_WP000073067.1_model_4.pdb	0		3uj3X_WP052943197.1_model_4.pdb	-6.6
3OCQ	streptomycin.pdbqt	-6.9	1ciiA_WP001283356.1_model_5.pdb	0		1dvoA_WP000139342.1_model_3.pdb	-6.6
5E3V	streptomycin.pdbqt	-6.8	4pydA_WP000080894.1_model_2.pdb	0		5cy2A_WP016236504.1_model_3.pdb	-6.5
1L5O	streptomycin.pdbqt	-6.8	2axwA_WP000191852.1_model_1.pdb	0		5cy2A_WP072160506.1_model_4.pdb	-6.4
1JHX	streptomycin.pdbqt	-6.8	5ol2A_WP000145508.1_model_2.pdb	0		5ffeA_WP000647571.1_model_5.pdb	-6.4
2CO2	streptomycin.pdbqt	-6.7	2pp6A_WP000002964.1_model_2.pdb	0		4vubA_WP001159863.1_model_5.pdb	-6.4
1L4G	streptomycin.pdbqt	-6.7	4a62A_WP032284705.1_model_4.pdb	0		4mz9A_WP046340330.1_model_5.pdb	-6.2
1L4F	streptomycin.pdbqt	-6.7	1vmfA_WP000270392.1_model_5.pdb	0		2vb3X_WP001246157.1_model_5.pdb	-6.1
1JHY	streptomycin.pdbqt	-6.7	5i6cA_WP000115428.1_model_5.pdb	0		3fhvA_WP000959786.1_model_2.pdb	-5.9
5IHF	streptomycin.pdbqt	-6.6	1mc3A_WP000676080.1_model_4.pdb	0		5ffeA_WP072107179.1_model_1.pdb	-5.3
4MI7	streptomycin.pdbqt	-6.6	1zunA_WP000372384.1_model_3.pdb	0		2pqeA_WP000465133.1_model_5.pdb	-10.2
2X9C	streptomycin.pdbqt	-6.6	1e19A_WP000661609.1_model_2.pdb	0
1P94	streptomycin.pdbqt	-6.6	2qfiA_WP001077320.1_model_1.pdb	0
1L5L	streptomycin.pdbqt	-6.6	3etfA_WP000178409.1_model_1.pdb	0
1L5K	streptomycin.pdbqt	-6.6	6pmjA_WP001087453.1_model_5.pdb	0
1L4L	streptomycin.pdbqt	-6.6	1rr7A_WP052938962.1_model_1.pdb	0
1L4H	streptomycin.pdbqt	-6.6	5t3dA_WP000194150.1_model_3.pdb	0
1JHU	streptomycin.pdbqt	-6.6	2o20A_WP000841337.1_model_4.pdb	0
2L0C	streptomycin.pdbqt	-6.5	1jkeA_WP188079750.1_model_4.pdb	0
1L5M	streptomycin.pdbqt	-6.5	4x6gA_WP001025919.1_model_2.pdb	0
1L4N	streptomycin.pdbqt	-6.5	2d0pA_WP058812854.1_model_4.pdb	0
6AYH	streptomycin.pdbqt	-6.4	4o8aA_WP058799090.1_model_3.pdb	0
1JHA	streptomycin.pdbqt	-6.4	6s1kA_WP000483277.1_model_2.pdb	0
1JHR	streptomycin.pdbqt	-6.3	4kt3A_WP001684272.1_model_3.pdb	0
2KV7	streptomycin.pdbqt	-6	3awiA_WP188078099.1_model_3.pdb	0
4QXL	streptomycin.pdbqt	-5.9	6s1sA_WP000976514.1_model_1.pdb	0
