# Supplementary material for: Identification of Novel Antimicrobial Resistance Genes Using Machine Learning, Homology Modeling, and Molecular Docking
Source: Microorganisms. 2022 Oct 23;10(11):2102. doi: 10.3390/microorganisms10112102 (PMC9693463; doi:10.3390/microorganisms10112102)
Supplement: Supplementary file 1 [file microorganisms-10-02102-s001.zip › Supplementary Table S2.xlsx]

## Sheet: Supplementary Table2
Supplementary Table S2.
The table consists of Novel AMR genes along with know AAMR genes listed under each antibiotic (Doripenem, Ertapenem, Imipenem, and Meropenem) with their accessions that appeared in all 6 rounds of cross validation for E. coli and Shigella.
SN.	accession	doripenem	accession	ertpanem	accession	imipenem	accession	meropenem
0	WP_001526018.1	DUF2726 domain-containing protein	WP_001296350.1	6-phospho-beta-glucosidase BglA	WP_001296350.1	6-phospho-beta-glucosidase BglA	WP_001202894.1	GpE family phage tail protein
1	WP_000138550.1	DotI/IcmL/TraM family protein	WP_001053005.1	DNA base-flipping protein YbcN	WP_142438680.1	DotA/TraY family protein	WP_000183485.1	GyrI-like domain-containing protein
2	WP_001182900.1	toxin YdaT domain-containing protein	WP_000158908.1	DNA-packaging protein FI	WP_001066372.1	hypothetical protein	WP_001274833.1	hypothetical protein
3	WP_000209290.1	DUF262 domain-containing protein	WP_000651752.1	DUF1427 family protein	WP_000160349.1	multidrug efflux RND transporter periplasmic adaptor subunit AcrE	WP_072178178.1	PerC family transcriptional regulator
4	WP_000702803.1	hypothetical protein	WP_001104802.1	DUF2300 domain-containing protein	WP_000431664.1	sugar-binding transcriptional regulator	WP_001240664.1	TonB-dependent siderophore receptor
5	WP_000912588.1	DUF2713 family protein	WP_001680836.1	hypothetical protein	WP_001296423.1	accessory factor UbiK family protein	WP_000431664.1	sugar-binding transcriptional regulator
6	WP_001147284.1	hypothetical protein	WP_000224914.1	hypothetical protein	WP_001295875.1	two-component system sensor histidine kinase KdbD	WP_000275542.1	tagatose bisphosphate family class II aldolase
7	WP_001333354.1	hypothetical protein	WP_000729638.1	hypothetical protein	WP_001293458.1	H-NS histone family protein	WP_000712316.1	DotU family type IV/VI secretion system protein
8	WP_001301824.1	fructoselysine 6-phosphate deglycase	WP_001274833.1	hypothetical protein	WP_000008707.1	hypothetical protein	WP_000564322.1	phosphate propanoyltransferase
9	WP_001299283.1	threonine-rich inner membrane protein GfcA	WP_001336239.1	hypothetical protein	WP_001262390.1	hypothetical protein	WP_000588536.1	DUF1643 domain-containing protein
10	WP_000578162.1	SEL1-like repeat protein	WP_000858558.1	L-sorbose 1-phosphate reductase	WP_001564033.1	hypothetical protein	WP_000832332.1	hypothetical protein
11	WP_000370214.1	hypothetical protein	WP_000502870.1	ParB N-terminal domain-containing protein	WP_000424708.1	TerB N-terminal domain-containing protein	WP_000085058.1	type I-E CRISPR-associated protein Cas5/CasD
12	WP_000424708.1	TerB N-terminal domain-containing protein	WP_072178178.1	PerC family transcriptional regulator	WP_004201167.1	bleomycin binding protein Ble-MBL	WP_000281463.1	type I-E CRISPR-associated protein Cas6/Cse3/CasE
13	WP_000877768.1	YbbC/YhhH family protein	WP_033557025.1	endopeptidase	WP_004201168.1	phosphoribosylanthranilate isomerase	WP_000885436.1	hypothetical protein
14	WP_004201167.1	bleomycin binding protein Ble-MBL	WP_000198149.1	gpW family protein	WP_001301171.1	propanediol utilization microcompartment protein PduA	WP_000097602.1	YccE family protein
15	WP_004201168.1	phosphoribosylanthranilate isomerase	WP_000431664.1	sugar-binding transcriptional regulator	WP_001205499.1	propanediol utilization microcompartment protein PduB	WP_000370214.1	hypothetical protein
16	WP_004201169.1	protein-disulfide reductase DsbD N-terminal domain-containing protein	WP_000259031.1	sulfonamide-resistant dihydropteroate synthase Sul1	WP_004201169.1	protein-disulfide reductase DsbD N-terminal domain-containing protein	WP_001564033.1	hypothetical protein
17	WP_000494233.1	response regulator	WP_001086629.1	BMC domain-containing protein	WP_000422112.1	retron St85 family RNA-directed DNA polymerase	WP_000792585.1	PocR ligand-binding domain-containing protein
18	WP_000993028.1	retron St85 family effector protein	WP_000118029.1	FTR1 family iron permease	WP_004199085.1	type IV secretion system protein	WP_062914734.1	RHS domain-containing protein
19	WP_000777555.1	trimethoprim-resistant dihydrofolate reductase DfrA1	WP_000124167.1	hypothetical protein	WP_001197412.1	L-idonate 5-dehydrogenase	WP_000783386.1	TrbG/VirB9 family P-type conjugative transfer protein
20	WP_047671517.1	hypothetical protein	WP_001363826.1	hypothetical protein	WP_032342035.1	DNA repair protein	WP_004201167.1	bleomycin binding protein Ble-MBL
21	WP_001324497.1	hypothetical protein	WP_001066252.1	HTH-type transcriptional regulator PapX	WP_094314080.1	rhs element protein RhsD	WP_001301171.1	propanediol utilization microcompartment protein PduA
22	WP_001101565.1	type I-F CRISPR-associated helicase Cas3	WP_001138904.1	YajQ family cyclic di-GMP-binding protein	WP_001749965.1	KikA protein	WP_001205499.1	propanediol utilization microcompartment protein PduB
23	WP_001472703.1	exopolysaccharide production YjbE family protein	WP_001296404.1	heme-binding protein	WP_001326174.1	hypothetical protein	WP_004201169.1	protein-disulfide reductase DsbD N-terminal domain-containing protein
24	WP_021518687.1	hypothetical protein	WP_000763808.1	hypothetical protein	WP_001249395.1	hypothetical protein	WP_004199085.1	type IV secretion system protein
25	WP_000100624.1	hypothetical protein	WP_001333354.1	hypothetical protein	WP_004152397.1	IS1182-like element ISKpn6 family transposase	WP_024224746.1	IS21 family transposase
26	WP_180327570.1	HAD family hydrolase	WP_000031783.1	elongation factor Tu	WP_004152394.1	IS21-like element ISKpn7 family helper ATPase IstB	WP_001264404.1	N-acetyl-alpha-D-glucosaminyl-diphospho-ditrans,octacis-undecaprenol 3-alpha-mannosyltransferase WbdC
27	WP_001043731.1	hypothetical protein	WP_000063176.1	type I-E CRISPR-associated endoribonuclease Cas2	WP_004152391.1	Tn3-like element Tn4401 family resolvase TnpR	WP_001585368.1	TOPRIM and DUF927 domain-containing protein
28	WP_128566915.1	hypothetical protein	WP_000085058.1	type I-E CRISPR-associated protein Cas5/CasD	WP_001601654.1	DUF4747 family protein	WP_029363697.1	hypothetical protein
29	WP_021578709.1	hypothetical protein	WP_023147807.1	hypothetical protein	WP_001239389.1	arsenical resistance protein ArsH	WP_000725700.1	hypothetical protein
30	WP_000066002.1	N-acetylneuraminate synthase	WP_001532073.1	type II site-specific deoxyribonuclease	WP_021518687.1	hypothetical protein	WP_021521651.1	hypothetical protein
31	WP_052318265.1	hypothetical protein	WP_000722279.1	DJ-1/PfpI family protein	WP_032181160.1	phosphomannomutase	WP_135092932.1	S-adenosylmethionine-binding protein
32	WP_000874189.1	hypothetical protein	WP_001293458.1	H-NS histone family protein	WP_064756689.1	DUF3696 domain-containing protein	WP_128300283.1	glycosyltransferase family 1 protein
33	WP_177309578.1	hypothetical protein	WP_000370214.1	hypothetical protein	WP_000018872.1	hypothetical protein	WP_000018872.1	hypothetical protein
34	WP_001522306.1	hypothetical protein	WP_001564033.1	hypothetical protein	WP_001077336.1	hypothetical protein	WP_001270411.1	hypothetical protein
35	WP_000065644.1	hypothetical protein	WP_015060057.1	VirB3 family type IV secretion system protein	WP_001270411.1	hypothetical protein	WP_025269966.1	hypothetical protein
36	WP_001399975.1	hypothetical protein	WP_004201167.1	bleomycin binding protein Ble-MBL	WP_000952068.1	hypothetical protein	WP_033554632.1	hypothetical protein
37	WP_000761602.1	hypothetical protein	WP_004201168.1	phosphoribosylanthranilate isomerase	WP_001348255.1	IS5-like element IS903 family transposase	WP_000052065.1	hypothetical protein
38	WP_025492044.1	hypothetical protein	WP_001205499.1	propanediol utilization microcompartment protein PduB	WP_072804505.1	30S ribosomal protein S12 methylthiotransferase accessory factor YcaO	WP_033554634.1	hypothetical protein
39	WP_000054820.1	hypothetical protein	WP_001102257.1	hypothetical protein	WP_021515401.1	hypothetical protein	WP_001373032.1	hypothetical protein
40	WP_000094491.1	hypothetical protein	WP_001750002.1	hypothetical protein	WP_000722188.1	hypothetical protein	WP_021578709.1	hypothetical protein
41	WP_001021945.1	hypothetical protein	WP_103756759.1	lipopolysaccharide 1,2-glucosyltransferase	WP_000877736.1	hypothetical protein	WP_052318265.1	hypothetical protein
42	WP_176690805.1	LysR family substrate-binding domain-containing protein	WP_001294844.1	hypothetical protein	WP_171821072.1	hypothetical protein	WP_072804505.1	30S ribosomal protein S12 methylthiotransferase accessory factor YcaO
43	WP_001504953.1	phage antitermination Q family protein	WP_016242483.1	hypothetical protein	WP_011977766.1	C2H2-type zinc finger protein	WP_140431432.1	hypothetical protein
44	WP_001387183.1	hypothetical protein	WP_000354607.1	hypothetical protein	WP_001296004.1	hypothetical protein	WP_001060290.1	hypothetical protein
45	WP_012368427.1	hypothetical protein	WP_020233658.1	hypothetical protein	WP_001441976.1	hypothetical protein	WP_000323301.1	hypothetical protein
46	WP_022644858.1	hypothetical protein	WP_001700895.1	hypothetical protein	WP_001296152.1	hypothetical protein	WP_000814580.1	formimidoylglutamase
47	WP_022644859.1	hypothetical protein	WP_050596990.1	hypothetical protein	WP_000536919.1	hypothetical protein	WP_032488579.1	aminoglycoside N-acetyltransferase AAC(6')-Ib3
48	WP_088137385.1	traC	WP_135134298.1	retron Eco8 family effector endonuclease	WP_000587242.1	hypothetical protein	WP_000085160.1	CbbQ/NirQ/NorQ C-terminal domain-containing protein
49	WP_000151203.1	hypothetical protein	WP_001387183.1	hypothetical protein	WP_011076574.1	hypothetical protein	WP_001613957.1	hypothetical protein
50	WP_071789875.1	hypothetical protein	WP_001259305.1	N-acylneuraminate cytidylyltransferase	WP_000634338.1	hypothetical protein	WP_001296152.1	hypothetical protein
51	WP_004016722.1	O13/O129/O135 family O-antigen polymerase	WP_157787327.1	hypothetical protein	WP_032140890.1	hypothetical protein	WP_000536231.1	hypothetical protein
52	WP_001304020.1	hypothetical protein	WP_000920172.1	hypothetical protein	WP_001531417.1	hypothetical protein	WP_001023813.1	hypothetical protein
53	WP_100635202.1	hypothetical protein	WP_001287855.1	hypothetical protein	WP_000722315.1	oxacillin-hydrolyzing class D beta-lactamase OXA-9	WP_001163787.1	hypothetical protein
54	WP_000766796.1	hypothetical protein	WP_000874189.1	hypothetical protein	WP_001387183.1	hypothetical protein	WP_000708858.1	hypothetical protein
55	WP_000708307.1	hypothetical protein	WP_049254790.1	hypothetical protein	WP_077788456.1	hypothetical protein	WP_000643933.1	hypothetical protein
56	WP_000708838.1	hypothetical protein	WP_001367856.1	NADH-ubiquinone oxidoreductase	WP_000482925.1	hypothetical protein	WP_001296004.1	hypothetical protein
57	WP_000633438.1	hypothetical protein	WP_171821072.1	hypothetical protein	WP_001163787.1	hypothetical protein	WP_000709517.1	hypothetical protein
58	WP_000739863.1	hypothetical protein	WP_049076793.1	hypothetical protein	WP_004194746.1	hypothetical protein	WP_000796664.1	hypothetical protein
59	WP_001691380.1	hypothetical protein	WP_019842062.1	hypothetical protein	WP_004196359.1	hypothetical protein	WP_001186917.1	hypothetical protein
60	WP_001036032.1	hypothetical protein	WP_061182067.1	hypothetical protein	WP_021515109.1	hypothetical protein	WP_000064432.1	hypothetical protein
61	WP_001057199.1	hypothetical protein	WP_094327142.1	hypothetical protein	WP_022644983.1	hypothetical protein	WP_000595210.1	hypothetical protein
62	WP_001304194.1	hypothetical protein	WP_001016644.1	tetrathionate reductase subunit TtrC	WP_022644859.1	hypothetical protein	WP_000714163.1	hypothetical protein
63	WP_001401880.1	hypothetical protein	WP_000980642.1	protein YrhA	WP_000479535.1	hypothetical protein	WP_000791469.1	hypothetical protein
64	WP_015971382.1	Rz1 protein precursor	WP_000722315.1	oxacillin-hydrolyzing class D beta-lactamase OXA-9	WP_000739139.1	hypothetical protein	WP_001447712.1	hypothetical protein
65	WP_032360617.1	Shiga toxin Stx2 subunit A	WP_077788456.1	hypothetical protein	WP_000891157.1	hypothetical protein	WP_000127321.1	hypothetical protein
66	WP_001302177.1	variant type II secretion system secretin EtpD	WP_001167734.1	hypothetical protein	WP_000919078.1	hypothetical protein	WP_001348532.1	hypothetical protein
67	WP_001436322.1	ANT(3'')-Ia family aminoglycoside nucleotidyltransferase AadA7	WP_001404393.1	hypothetical protein	WP_001447712.1	hypothetical protein	WP_000062185.1	hypothetical protein
68	WP_000085160.1	CbbQ/NirQ/NorQ C-terminal domain-containing protein	WP_022644983.1	hypothetical protein	WP_001370730.1	hypothetical protein	WP_000039129.1	hypothetical protein
69	WP_040079757.1	DUF3574 domain-containing protein	WP_135154988.1	hypothetical protein	WP_001061573.1	hypothetical protein	WP_000532167.1	hypothetical protein
70	WP_052521724.1	hypothetical protein	WP_135155008.1	hypothetical protein	WP_000343597.1	hypothetical protein	WP_001096360.1	hypothetical protein
71	WP_000916684.1	hypothetical protein	WP_128566915.1	hypothetical protein	WP_000039129.1	hypothetical protein	WP_001258026.1	hypothetical protein
72	WP_140442209.1	hypothetical protein	WP_032242306.1	hypothetical protein	WP_004201164.1	subclass B1 metallo-beta-lactamase NDM-1	WP_000939033.1	hypothetical protein
73	WP_001045408.1	hypothetical protein	WP_000262446.1	hypothetical protein	WP_000262446.1	hypothetical protein	WP_000344149.1	hypothetical protein
74	WP_157840853.1	hypothetical protein	WP_152918943.1	hypothetical protein	WP_063079641.1	hypothetical protein	WP_000796505.1	hypothetical protein
75	WP_001461236.1	hypothetical protein	WP_061092838.1	hypothetical protein	WP_001297813.1	hypothetical protein	WP_000855769.1	RmtC family 16S rRNA (guanine(1405)-N(7))-methyltransferase
76	WP_000651508.1	hypothetical protein	WP_001060290.1	hypothetical protein	WP_000920172.1	hypothetical protein	WP_004201171.1	divalent-cation tolerance protein CutA
77	WP_001176699.1	hypothetical protein	WP_000647520.1	hypothetical protein	WP_157787327.1	hypothetical protein	WP_004201164.1	subclass B1 metallo-beta-lactamase NDM-1
78	WP_001024536.1	hypothetical protein	WP_061093507.1	hypothetical protein	WP_000764642.1	hypothetical protein	WP_052322677.1	hypothetical protein
79	WP_124838274.1	hypothetical protein	WP_015062847.1	carbapenem-hydrolyzing class A beta-lactamase KPC-4	WP_000339857.1	hypothetical protein	WP_016249639.1	hypothetical protein
80	WP_047663140.1	sodium/solute symporter	WP_080029215.1	pdcB	WP_001044210.1	hypothetical protein	WP_001333559.1	hypothetical protein
81	WP_001569330.1	hypothetical protein	WP_175058757.1	hypothetical protein	WP_000957667.1	hypothetical protein	WP_152918943.1	hypothetical protein
82	WP_000479535.1	hypothetical protein	WP_001531417.1	hypothetical protein	WP_080028409.1	hypothetical protein	WP_001531327.1	hypothetical protein
83	WP_000260293.1	hypothetical protein	WP_000658784.1	hypothetical protein	WP_015065644.1	Tn3-like element ISPa38 family transposase	WP_001271300.1	hypothetical protein
84	WP_000018404.1	hypothetical protein	WP_001441976.1	hypothetical protein	WP_000004671.1	hypothetical protein	WP_000188051.1	hypothetical protein
85	WP_001256126.1	hypothetical protein	WP_000734931.1	hypothetical protein	WP_046657265.1	hypothetical protein	WP_001387183.1	hypothetical protein
86	WP_001096360.1	hypothetical protein	WP_000536919.1	hypothetical protein	WP_021535079.1	O179 family O-antigen polymerase	WP_023140712.1	hypothetical protein
87	WP_001567368.1	ISNCY-like element ISKpn21 family transposase	WP_001023813.1	hypothetical protein	WP_000323301.1	hypothetical protein	WP_023140713.1	phage replisome organizer protein
88	WP_021535081.1	O179 family O-antigen flippase	WP_001085227.1	hypothetical protein	WP_001287065.1	hypothetical protein	WP_063117471.1	hypothetical protein
89	WP_000658784.1	hypothetical protein	WP_130078254.1	hypothetical protein	WP_001305742.1	hypothetical protein	WP_001180546.1	hypothetical protein
90	WP_106104535.1	hypothetical protein	WP_001183771.1	hypothetical protein	WP_001316209.1	hypothetical protein	WP_000720581.1	hypothetical protein
91	WP_152921844.1	hypothetical protein	WP_000587242.1	hypothetical protein	WP_142435169.1	O17/O44/O73/O77/O106 family O-antigen polymerase	WP_000638625.1	hypothetical protein
92	WP_001598055.1	hypothetical protein	WP_001513659.1	hypothetical protein	WP_001390362.1	hypothetical protein	WP_000754198.1	hypothetical protein
93	WP_000896261.1	hypothetical protein	WP_063864893.1	class A extended-spectrum beta-lactamase TEM-20	WP_000907854.1	hypothetical protein	WP_021530714.1	hypothetical protein
94	WP_000050385.1	hypothetical protein			WP_001406335.1	hypothetical protein	WP_000568776.1	hypothetical protein
95					WP_001031421.1	hypothetical protein	WP_000110727.1	hypothetical protein
96							WP_001617303.1	hypothetical protein
97							WP_089520298.1	hypothetical protein
98							WP_032449364.1	hypothetical protein
