# Supplementary material for: Identification of Novel Antimicrobial Resistance Genes Using Machine Learning, Homology Modeling, and Molecular Docking
Source: Microorganisms. 2022 Oct 23;10(11):2102. doi: 10.3390/microorganisms10112102 (PMC9693463; doi:10.3390/microorganisms10112102)
Supplement: Supplementary file 1 [file microorganisms-10-02102-s001.zip › Supplementary Table S3.xlsx]

## Sheet: Suplementary Table3
Supplementary Table S3.
The table consists of novel AMR genes along with known AMR genes listed under each antibiotic (Imipenem, and Meropenem) with their accessions that appeared in all 6 rounds of cross validation for P. aeruginosa.
SN	accession	imipenem	accession	meropenem
0	WP_003107098.1	DUF2285 domain-containing protein	WP_003101875.1	4-hydroxybenzoate transporter PcaK
1	WP_023098703.1	hypothetical protein	WP_024947973.1	7-cyano-7-deazaguanine synthase
2	WP_010791835.1	hypothetical protein	WP_016263382.1	DNA adenine methylase
3	WP_003110789.1	hypothetical protein	WP_023106765.1	hypothetical protein
4	WP_031652693.1	hypothetical protein	WP_031669819.1	hypothetical protein
5	WP_009681707.1	hypothetical protein	WP_003102715.1	hypothetical protein
6	WP_015649419.1	hypothetical protein	WP_124075009.1	hypothetical protein
7	WP_003103998.1	P-type conjugative transfer ATPase TrbB	WP_003140552.1	hypothetical protein
8	WP_003158124.1	P-type conjugative transfer protein TrbL	WP_003088911.1	hypothetical protein
9	WP_023107680.1	PHB depolymerase family esterase	WP_008567186.1	hypothetical protein
10	WP_124125512.1	PasA protein	WP_003083689.1	hypothetical protein
11	WP_020751097.1	RAQPRD family integrative conjugative element protein	WP_003095466.1	hypothetical protein
12	WP_038823437.1	RusA family crossover junction endodeoxyribonuclease	WP_126560641.1	IS30-like element ISPa37 family transposase
13	WP_003107118.1	S26 family signal peptidase	WP_126559485.1	NAD(P)H-hydrate dehydratase
14	WP_009313394.1	SagB/ThcOx family dehydrogenase	WP_003103998.1	P-type conjugative transfer ATPase TrbB
15	WP_003087933.1	SurA N-terminal domain-containing protein	WP_003097771.1	P-type conjugative transfer protein TrbG
16	WP_003114699.1	TIGR01777 family protein	WP_003158124.1	P-type conjugative transfer protein TrbL
17	WP_023093052.1	TIGR03747 family integrating conjugative element membrane protein	WP_079980148.1	PAS domain-containing hybrid sensor histidine kinase/response regulator
18	WP_014834128.1	TraI domain-containing protein	WP_003107118.1	S26 family signal peptidase
19	WP_003103993.1	VirB3 family type IV secretion system protein	WP_003103996.1	TrbC/VirB2 family protein
20	WP_126559236.1	aminopeptidase P family protein	WP_003097773.1	TrbI/VirB10 family protein
21	WP_126559682.1	attachment protein	WP_003103993.1	VirB3 family type IV secretion system protein
22	WP_031627697.1	autoinducer binding domain-containing protein	WP_031627697.1	autoinducer binding domain-containing protein
23	WP_185829387.1	cbb3-type cytochrome c oxidase subunit I	WP_003118822.1	bifunctional (p)ppGpp synthetase/guanosine-3',5'-bis(diphosphate) 3'-pyrophosphohydrolase
24	WP_023108216.1	cellulase family glycosylhydrolase	WP_000845048.1	class 1 integron integrase IntI1
25	WP_000845048.1	class 1 integron integrase IntI1	WP_126559733.1	coniferyl aldehyde dehydrogenase
26	WP_003104002.1	conjugal transfer protein TraG	WP_003104002.1	conjugal transfer protein TraG
27	WP_003103990.1	conjugal transfer protein TrbE	WP_003097768.1	conjugal transfer protein TrbF
28	WP_003097768.1	conjugal transfer protein TrbF	WP_049296403.1	heavy metal sensor histidine kinase
29	WP_003138161.1	phage protease	WP_033985037.1	lyase
30	WP_016852448.1	phage virion morphogenesis protein	WP_008567181.1	mercuric ion transporter MerT
31	WP_003110888.1	pilus assembly protein PilM	WP_008567178.1	mercury(II) reductase
32	WP_014602729.1	precorrin-6y C5,15-methyltransferase (decarboxylating) subunit CbiE	WP_003083838.1	outer membrane protein OmpK
33	WP_003123764.1	DNA-processing protein DprA	WP_016852448.1	phage virion morphogenesis protein
34	WP_023087524.1	hypothetical protein	WP_000679427.1	quaternary ammonium compound efflux SMR transporter QacE delta 1
35	WP_021018547.1	hypothetical protein	WP_034049843.1	site-specific DNA-methyltransferase
36	WP_003088136.1	hypothetical protein	WP_000259031.1	sulfonamide-resistant dihydropteroate synthase Sul1
37	WP_010792965.1	hypothetical protein	WP_014603184.1	EstA family serine hydrolase
38	WP_016852122.1	RNA repair transcriptional activator RtcR	WP_003088136.1	hypothetical protein
39	WP_023087072.1	TrbC/VIRB2 family protein	WP_010792621.1	hypothetical protein
40	WP_023087860.1	bifunctional ADP-dependent NAD(P)H-hydrate dehydratase/NAD(P)H-hydrate epimerase	WP_010792616.1	PRTRC system ParB family protein
41	WP_009875673.1	biofilm regulation protein phosphatase SiaA	WP_078451327.1	cold shock domain-containing protein
42	WP_124014383.1	phage portal protein	WP_003160954.1	dynamin family protein
43	WP_010792592.1	toprim domain-containing protein	WP_003465059.1	mercury resistance co-regulator MerD
44	WP_171947345.1	hypothetical protein	WP_003120118.1	metal ABC transporter substrate-binding protein
45	WP_003140700.1	hypothetical protein	WP_003112475.1	bacteriocin immunity protein
46	WP_044262602.1	GPO family capsid scaffolding protein	WP_034078999.1	peptidase M42
47	WP_058145757.1	hypothetical protein	WP_031633740.1	phage major capsid protein, P2 family
48	WP_044261340.1	head completion/stabilization protein	WP_034081446.1	type IV pilus modification protein PilV
49	WP_019725794.1	ogr/Delta-like zinc finger family protein	WP_003117106.1	LPS O-antigen chain length determinant protein WzzB
50	WP_031633740.1	phage major capsid protein, P2 family	WP_003450502.1	alanyl-tRNA editing protein
51	WP_003120270.1	serine acetyltransferase	WP_033943267.1	bifunctional cobalt-precorrin-7 (C(5))-methyltransferase/cobalt-precorrin-6B (C(15))-methyltransferase
52	WP_003458494.1	type II toxin-antitoxin system death-on-curing family toxin	WP_019727266.1	DsbA family oxidoreductase
53	WP_025270899.1	outer membrane porin OprD	WP_171948631.1	hypothetical protein
54	WP_024007744.1	hypothetical protein	WP_046638807.1	RecQ family ATP-dependent DNA helicase
55	WP_073663506.1	hypothetical protein	WP_019727089.1	type I restriction endonuclease subunit R
56	WP_034063856.1	N-acetylmuramidase family protein	WP_126624556.1	hypothetical protein
57	WP_033985174.1	baseplate assembly protein	WP_123788670.1	hypothetical protein
58	WP_031275675.1	terminase ATPase subunit family protein	WP_003138987.1	CopG family transcriptional regulator
59	WP_023084981.1	arachidonate 15-lipoxygenase	WP_033982950.1	DivIVA domain-containing protein
60	WP_046638887.1	hypothetical protein	WP_003091936.1	hypothetical protein
61	WP_019396738.1	hypothetical protein	WP_123823005.1	hypothetical protein
62	WP_003099415.1	hypothetical protein	WP_004345025.1	hypothetical protein
63	WP_003099427.1	hypothetical protein	WP_058165285.1	hypothetical protein
64	WP_023105790.1	hypothetical protein	WP_171949098.1	hypothetical protein
65	WP_028681483.1	hypothetical protein	WP_003149171.1	hypothetical protein
66	WP_003122322.1	OXA-50 family oxacillin-hydrolyzing class D beta-lactamase OXA-904	WP_023121145.1	hypothetical protein
67	WP_034027011.1	phage major tail protein	WP_080911679.1	DUF5086 domain-containing protein
68	WP_025297454.1	type II toxin-antitoxin system prevent-host-death family antitoxin	WP_023093096.1	ASCH domain-containing protein
69	WP_123903198.1	hypothetical protein	WP_033943436.1	hypothetical protein
70	WP_042855247.1	hypothetical protein	WP_123809162.1	hypothetical protein
71	WP_033975220.1	DUF3094 domain-containing protein	WP_016852055.1	hypothetical protein
72	WP_096236231.1	hypothetical protein	WP_003098521.1	hypothetical protein
73	WP_058201434.1	hypothetical protein	WP_126565988.1	DUF2570 domain-containing protein
74	WP_096236239.1	hypothetical protein	WP_023093551.1	ISNCY-like element ISPa4 family transposase
75	WP_033943434.1	hypothetical protein	WP_124084326.1	3-hydroxybutyryl-CoA dehydrogenase
76	WP_123809162.1	hypothetical protein	WP_033982642.1	DUF1156 domain-containing protein
77	WP_016852055.1	hypothetical protein	WP_023127765.1	hypothetical protein
78	WP_126885976.1	hypothetical protein	WP_016263332.1	hypothetical protein
79	WP_023122160.1	hypothetical protein	WP_011666567.1	replication protein C
80	WP_126543367.1	ninG protein	WP_021264620.1	DUF1351 domain-containing protein
81	WP_126565988.1	DUF2570 domain-containing protein	WP_023101606.1	SLATT domain-containing protein
82	WP_023127765.1	hypothetical protein	WP_079384781.1	DUF3298 domain-containing protein
83	WP_144149501.1	multidrug transporter	WP_003124464.1	hypothetical protein
84	WP_079866892.1	hypothetical protein	WP_034017936.1	DotI/IcmL/TraM family protein
85	WP_034018068.1	hypothetical protein	WP_124083289.1	hypothetical protein
86	WP_025982354.1	hypothetical protein	WP_126433325.1	3-phosphoglycerate kinase
87	WP_023087403.1	hypothetical protein	WP_023117427.1	hypothetical protein
88	WP_125027473.1	hypothetical protein	WP_044265834.1	hypothetical protein
89	WP_023628923.1	hypothetical protein	WP_023093716.1	hypothetical protein
90	WP_079758286.1	DUF3780 domain-containing protein	WP_003110859.1	hypothetical protein
91	WP_009684370.1	hypothetical protein	WP_085205474.1	addiction module antidote protein
92	WP_023121475.1	hypothetical protein	WP_023124086.1	hypothetical protein
93	WP_025921264.1	(deoxy)nucleoside triphosphate pyrophosphohydrolase	WP_023093725.1	hypothetical protein
94	WP_121499923.1	DUF4868 domain-containing protein	WP_116869147.1	hypothetical protein
95	WP_003095129.1	hypothetical protein	WP_124124921.1	hypothetical protein
96	WP_170869840.1	hypothetical protein	WP_023121452.1	hypothetical protein
97	WP_079382506.1	hypothetical protein	WP_023121475.1	hypothetical protein
98	WP_010793210.1	hypothetical protein	WP_124124914.1	hypothetical protein
99	WP_124987555.1	hypothetical protein	WP_003120039.1	hypothetical protein
