# Supplementary material for: Identification of Novel Antimicrobial Resistance Genes Using Machine Learning, Homology Modeling, and Molecular Docking
Source: Microorganisms. 2022 Oct 23;10(11):2102. doi: 10.3390/microorganisms10112102 (PMC9693463; doi:10.3390/microorganisms10112102)
Supplement: Supplementary file 1 [file microorganisms-10-02102-s001.zip › Supplementary Table S4.xlsx]

## Sheet: Supplementary table4
Supplementary Table S4.
The table consists of novel AMR genes along with known AMR genes listed under each antibiotic (Imipenem, and Meropenem) with their accessions that appeared in all 6 rounds of cross validation for Enterobacter.
SN.	accession	imipenem	accession	meropenem
0	WP_023332543.1	30S ribosomal protein S12 methylthiotransferase accessory protein YcaO	WP_023332776.1	3-hydroxybutyrate dehydrogenase
1	WP_023332265.1	ATP-binding protein	WP_014884857.1	DTW domain-containing protein
2	WP_023331331.1	AlpA family phage regulatory protein	WP_072093713.1	DUF1097 domain-containing protein
3	WP_023331517.1	Cu(+)/Ag(+) efflux RND transporter outer membrane channel SilC	WP_014883927.1	DUF3828 domain-containing protein
4	WP_023332598.1	DUF1983 domain-containing protein	WP_023150225.1	DUF4054 domain-containing protein
5	WP_023332009.1	DUF2184 domain-containing protein	WP_016063584.1	DUF4224 domain-containing protein
6	WP_014883748.1	DUF2878 domain-containing protein	WP_050595720.1	DUF4406 domain-containing protein
7	WP_023332015.1	DUF3277 family protein	WP_032629009.1	DsbA family protein
8	WP_014884187.1	DsrE family protein	WP_014884187.1	DsrE family protein
9	WP_023330425.1	hypothetical protein	WP_006808895.1	HNH nuclease family protein
10	WP_023331627.1	hypothetical protein	WP_023330425.1	hypothetical protein
11	WP_023332020.1	hypothetical protein	WP_000723070.1	hypothetical protein
12	WP_023332008.1	hypothetical protein	WP_014883338.1	hypothetical protein
13	WP_023332591.1	hypothetical protein	WP_023330955.1	hypothetical protein
14	WP_007897920.1	hypothetical protein	WP_023330595.1	hypothetical protein
15	WP_023332300.1	hypothetical protein	WP_023331609.1	HTH-type transcriptional activator RhaR
16	WP_012477419.1	hypothetical protein	WP_000019951.1	Ni(II)/Co(II)-binding transcriptional repressor RcnR
17	WP_000723070.1	hypothetical protein	WP_023330364.1	O-methyltransferase
18	WP_032628920.1	hypothetical protein	WP_023331345.1	PAS domain-containing methyl-accepting chemotaxis protein
19	WP_023332018.1	hypothetical protein	WP_032628975.1	RNA polymerase sigma factor
20	WP_023332016.1	hypothetical protein	WP_023332549.1	YcaQ family DNA glycosylase
21	WP_021242119.1	hypothetical protein	WP_014883349.1	YceO family protein
22	WP_023330799.1	hypothetical protein	WP_023330635.1	cyclic diguanylate phosphodiesterase
23	WP_023330594.1	hypothetical protein	WP_023331054.1	leucyl aminopeptidase family protein
24	WP_023332011.1	hypothetical protein	WP_014884623.1	tripartite tricarboxylate transporter permease
25	WP_023332013.1	hypothetical protein	WP_023330825.1	two-component system sensor histidine kinase DcuS
26	WP_085949497.1	IS3 family transposase	WP_023332409.1	two-component system sensor histidine kinase KdbD
27	WP_023331737.1	MltR family transcriptional regulator	WP_023332271.1	type 1 fimbrial protein subunit FimA
28	WP_000019951.1	Ni(II)/Co(II)-binding transcriptional repressor RcnR	WP_023330611.1	type VI secretion system amidase effector protein Tae4
29	WP_014884258.1	SpoVR family protein	WP_015571008.1	ABC transporter substrate-binding protein ArtJ
30	WP_023332549.1	YcaQ family DNA glycosylase	WP_032620018.1	Cof-type HAD-IIB family hydrolase
31	WP_014883349.1	YceO family protein	WP_003859159.1	DUF2755 family protein
32	WP_014885268.1	accessory factor UbiK family protein	WP_032644857.1	DUF2770 family protein
33	WP_023330435.1	cation efflux system protein CusF	WP_062933930.1	DUF927 domain-containing protein
34	WP_023332334.1	fasciclin domain-containing protein	WP_061097962.1	DsrE/DsrF/TusD sulfur relay family protein
35	WP_014883614.1	translesion error-prone DNA polymerase V subunit UmuC	WP_023617218.1	HNH nuclease YajD
36	WP_014884709.1	type VI secretion system effector Hcp	WP_015571236.1	hypothetical protein
37	WP_055321947.1	DEAD/DEAH box helicase family protein	WP_015571788.1	hypothetical protein
38	WP_032644857.1	DUF2770 family protein	WP_045141839.1	OapA family protein
39	WP_016807931.1	DUF3085 domain-containing protein	WP_015572637.1	PTS system mannose/fructose/sorbose family transporter subunit IID
40	WP_045141839.1	OapA family protein	WP_062933913.1	YbeF family transcriptional regulator
41	WP_045141569.1	PatB family C-S lyase	WP_015571511.1	alpha,alpha-trehalase TreF
42	WP_015572761.1	ROK family protein	WP_017383568.1	dipeptide ABC transporter ATP-binding subunit DppF
43	WP_003859680.1	RpiB/LacA/LacB family sugar-phosphate isomerase	WP_017383188.1	heme o synthase
44	WP_015571481.1	TRAP transporter large permease	WP_014599267.1	heme-binding protein
45	WP_016807924.1	TraI domain-containing protein	WP_000169430.1	integrase
46	WP_108720698.1	YqaJ viral recombinase family protein	WP_062933979.1	integrase arm-type DNA-binding domain-containing protein
47	WP_015571378.1	acyl-CoA dehydrogenase FadE	WP_045142413.1	mandelate racemase family protein
48	WP_015571511.1	alpha,alpha-trehalase TreF	WP_045142722.1	nitrate- and nitrite sensing domain-containing protein
49	WP_007898876.1	arsenical resistance protein ArsH	WP_061097356.1	tRNA-uridine aminocarboxypropyltransferase
50	WP_108720757.1	ash family protein	WP_015571120.1	two-component system sensor histidine kinase KdpD
51	WP_045142722.1	nitrate- and nitrite sensing domain-containing protein	WP_028012226.1	type 1 fimbrial major subunit FimA
52	WP_014830132.1	ogr/Delta-like zinc finger family protein	WP_000566823.1	ubiquinone biosynthesis accessory factor UbiK
53	WP_015572132.1	tRNA-uridine aminocarboxypropyltransferase	WP_196083190.1	Cache 3/Cache 2 fusion domain-containing protein
54	WP_032647877.1	type I-F CRISPR-associated endonuclease Cas1	WP_196083102.1	DNA utilization protein HofO
55	WP_045142244.1	type I-F CRISPR-associated endoribonuclease Cas6/Csy4	WP_196083414.1	hypothetical protein
56	WP_045142248.1	type I-F CRISPR-associated helicase Cas3	WP_165768114.1	hypothetical protein
57	WP_045142247.1	type I-F CRISPR-associated protein Csy1	WP_022648411.1	hypothetical protein
58	WP_045142246.1	type I-F CRISPR-associated protein Csy2	WP_196083528.1	hypothetical protein
59	WP_196083190.1	Cache 3/Cache 2 fusion domain-containing protein	WP_015571617.1	flagellar export protein FliJ
60	WP_196083579.1	DNA-binding response regulator	WP_000428546.1	tetracyline resistance-associated transcriptional repressor TetC
61	WP_196083314.1	DUF2724 domain-containing protein	WP_032620868.1	hypothetical protein
62	WP_017693466.1	DUF2878 family protein	WP_001250345.1	IS91 family transposase
63	WP_196083413.1	hypothetical protein	WP_000027057.1	class A broad-spectrum beta-lactamase TEM-1
64	WP_045333647.1	hypothetical protein	WP_032438840.1	minor capsid protein
65	WP_045349310.1	hypothetical protein	WP_032619041.1	patatin-like phospholipase family protein
66	WP_063659916.1	hypothetical protein	WP_000235886.1	type IV secretion system protein
67	WP_165768114.1	hypothetical protein	WP_000053822.1	type IV secretory system conjugative DNA transfer family protein
68	WP_022648411.1	hypothetical protein	WP_001232713.1	DUF4165 domain-containing protein
69	WP_196083528.1	hypothetical protein	WP_011152964.1	DUF4236 domain-containing protein
70	WP_196083548.1	IucA/IucC family siderophore biosynthesis protein	WP_000598517.1	hypothetical protein
71	WP_196083645.1	host specificity protein J	WP_045337188.1	hypothetical protein
72	WP_032619430.1	hypothetical protein	WP_000700976.1	hypothetical protein
73	WP_162269409.1	hypothetical protein	WP_000708863.1	hypothetical protein
74	WP_014884902.1	hypothetical protein	WP_000743059.1	hypothetical protein
75	WP_071842897.1	Mov34/MPN/PAD-1 family protein	WP_022650117.1	hypothetical protein
76	WP_000027057.1	class A broad-spectrum beta-lactamase TEM-1	WP_000843243.1	hypothetical protein
77	WP_012695441.1	ATP-grasp domain-containing protein	WP_000149830.1	hypothetical protein
78	WP_180976301.1	DNA (cytosine-5-)-methyltransferase	WP_044159268.1	hypothetical protein
79	WP_011152964.1	DUF4236 domain-containing protein	WP_000341066.1	hypothetical protein
80	WP_045337188.1	hypothetical protein	WP_004152391.1	Tn3-like element Tn4401 family resolvase TnpR
81	WP_022652051.1	branched-chain amino acid transaminase	WP_001516695.1	quinolone resistance pentapeptide repeat protein QnrS1
82	WP_001447802.1	methyltransferase	WP_080441999.1	DUF4354 family protein
83	WP_061097604.1	hypothetical protein	WP_154643321.1	hypothetical protein
84	WP_061099400.1	hypothetical protein	WP_061097604.1	hypothetical protein
85	WP_061097606.1	glycosyltransferase family 39 protein	WP_061099400.1	hypothetical protein
86	WP_061097692.1	oligosaccharide repeat unit polymerase	WP_061097603.1	hypothetical protein
87	WP_061097496.1	septation initiation protein	WP_061097692.1	oligosaccharide repeat unit polymerase
88	WP_196094881.1	DUF3383 family protein	WP_008501230.1	putrescine ABC transporter permease SapB
89	WP_071882568.1	hypothetical protein	WP_022649991.1	DotI/IcmL/TraM family protein
90	WP_032640605.1	Tn3-like element ISPa38 family transposase	WP_022650010.1	hypothetical protein
91	WP_196096159.1	colicin release lysis protein	WP_032623579.1	plasmid transfer ATPase TraJ
92	WP_001514156.1	phage recombination protein Bet	WP_032669789.1	hypothetical protein
93	WP_022649988.1	hypothetical protein	WP_032669746.1	hypothetical protein
94	WP_032669949.1	DUF3833 family protein	WP_127341243.1	hypothetical protein
95	WP_032669746.1	hypothetical protein	WP_087654025.1	hypothetical protein
96	WP_127341243.1	hypothetical protein	WP_032619332.1	RbtT/DalT/CsbX family MFS transporter
97	WP_032625709.1	bacteriophage protein	WP_017383908.1	trehalose operon repressor TreR
98	WP_032666427.1	hypothetical protein	WP_108648365.1	urea carboxylase
99	WP_032665655.1	hypothetical protein	WP_132013092.1	SEC-C domain-containing protein
