# Supplementary material for: Identification of Novel Antimicrobial Resistance Genes Using Machine Learning, Homology Modeling, and Molecular Docking
Source: Microorganisms. 2022 Oct 23;10(11):2102. doi: 10.3390/microorganisms10112102 (PMC9693463; doi:10.3390/microorganisms10112102)
Supplement: Supplementary file 1 [file microorganisms-10-02102-s001.zip › Supplementary Table S5.xlsx]

## Sheet: Supplementary table5
Supplementary Table S5.
The table consists of novel AMR genes along with known AMR genes listed under each antibiotic (Gentamicin, Kanamycin, and Streptomycin) with their accessions that appeared in all 6 rounds of cross validation for S. enterica.
SN.	accession	gentamicin	accession	kanamycin	accession	streptomycin
0	WP_001125981.1	DUF2740 family protein	WP_001248406.1	DNA helicase	WP_077906512.1	DUF1983 domain-containing protein
1	WP_015675517.1	hypothetical protein	WP_001129708.1	DNA topoisomerase	WP_024132254.1	hypothetical protein
2	WP_000166966.1	hypothetical protein	WP_000036317.1	hypothetical protein	WP_000996122.1	cellulose biosynthesis protein BcsQ
3	WP_001111087.1	ash family protein	WP_000166966.1	hypothetical protein	WP_001064674.1	excinuclease Cho
4	WP_000268275.1	baseplate assembly protein	WP_000525755.1	N-acetylneuraminate epimerase	WP_000086147.1	DNA methylase
5	WP_001206316.1	ANT(3'')-Ia family aminoglycoside nucleotidyltransferase AadA1	WP_001041640.1	Rop family plasmid primer RNA-binding protein	WP_001348079.1	DUF1281 domain-containing protein
6	WP_000896475.1	DDE-type integrase/transposase/recombinase	WP_031611757.1	autotransporter adhesin BigA	WP_000274500.1	DUF1380 domain-containing protein
7	WP_000366823.1	DNA topoisomerase 3	WP_001030983.1	diguanylate cyclase DgcN	WP_000271705.1	DUF1380 family protein
8	WP_000274500.1	DUF1380 domain-containing protein	WP_000065276.1	excisionase family protein	WP_000454193.1	DUF3330 domain-containing protein
9	WP_000454193.1	DUF3330 domain-containing protein	WP_001113462.1	tail protein	WP_000698351.1	DotA/TraY family protein
10	WP_000606835.1	DUF4165 domain-containing protein	WP_000997323.1	3'-5' exonuclease	WP_000062603.1	HEAT repeat domain-containing protein
11	WP_020833599.1	hypothetical protein	WP_001273096.1	DUF1643 domain-containing protein	WP_000465034.1	hypothetical protein
12	WP_001027495.1	hypothetical protein	WP_000606835.1	DUF4165 domain-containing protein	WP_000917559.1	hypothetical protein
13	WP_000776428.1	hypothetical protein	WP_000743449.1	DUF4400 domain-containing protein	WP_000079928.1	hypothetical protein
14	WP_001238939.1	hypothetical protein	WP_000919345.1	Fe3+-siderophore ABC transporter permease	WP_001027495.1	hypothetical protein
15	WP_001299214.1	hypothetical protein	WP_020833599.1	hypothetical protein	WP_000776428.1	hypothetical protein
16	WP_001520350.1	hypothetical protein	WP_004018134.1	IS66 family insertion sequence hypothetical protein	WP_001104881.1	hypothetical protein
17	WP_032159596.1	hypothetical protein	WP_000422768.1	hypothetical protein	WP_001348086.1	hypothetical protein
18	WP_000977997.1	hypothetical protein	WP_000467110.1	hypothetical protein	WP_001247862.1	hypothetical protein
19	WP_001005043.1	hypothetical protein	WP_000057877.1	hypothetical protein	WP_001349157.1	hypothetical protein
20	WP_000521603.1	hypothetical protein	WP_000509509.1	hypothetical protein	WP_001275298.1	hypothetical protein
21	WP_001054904.1	hypothetical protein	WP_000539393.1	hypothetical protein	WP_000343085.1	hypothetical protein
22	WP_001217836.1	hypothetical protein	WP_000805800.1	hypothetical protein	WP_000008893.1	hypothetical protein
23	WP_001326170.1	hypothetical protein	WP_020833596.1	hypothetical protein	WP_001405209.1	IS66 family insertion sequence element accessory protein TnpB
24	WP_001434357.1	hypothetical protein	WP_020833612.1	hypothetical protein	WP_058800419.1	IS91 family transposase
25	WP_001348086.1	hypothetical protein	WP_001281821.1	hypothetical protein	WP_001024780.1	IncI1-type conjugal transfer protein TraU
26	WP_000194575.1	hypothetical protein	WP_000380893.1	hypothetical protein	WP_001354015.1	IncI1-type relaxase NikB
27	WP_001247862.1	hypothetical protein	WP_000608644.1	IS1380-like element ISEc9 family transposase	WP_001151305.1	ParA family protein
28	WP_001349157.1	hypothetical protein	WP_052713385.1	ParM/StbA family protein	WP_001136192.1	PilI type IV pilus biogenesis protein
29	WP_001275298.1	hypothetical protein	WP_000829616.1	S49 family peptidase	WP_000748143.1	PilN family type IVB pilus formation outer membrane protein
30	WP_001331364.1	Hok/Gef family protein	WP_072210575.1	Tn3 family transposase	WP_072210575.1	Tn3 family transposase
31	WP_001324342.1	IS21-like element IS1326 family transposase	WP_000027057.1	class A broad-spectrum beta-lactamase TEM-1	WP_000131886.1	aminoglycoside N-acetyltransferase AAC(3)-VIa
32	WP_001137513.1	IS256-like element ISEc58 family transposase	WP_000976514.1	class C beta-lactamase CMY-2	WP_000117611.1	antirestriction protein ArdA
33	WP_058800419.1	IS91 family transposase	WP_020833673.1	conjugal transfer protein TraG	WP_000845048.1	class 1 integron integrase IntI1
34	WP_001079808.1	IncI1-type conjugal transfer lipoprotein TraH	WP_001387500.1	conjugation system SOS inhibitor PsiB	WP_000074849.1	conjugal transfer protein TraA
35	WP_000646098.1	IncI1-type conjugal transfer lipoprotein TraI	WP_000178857.1	conjugative transfer system coupling protein TraD	WP_001272005.1	conjugal transfer protein TraO
36	WP_001191877.1	IncI1-type conjugal transfer protein TraN	WP_020833624.1	mercury(II) reductase	WP_000977522.1	histidine phosphatase family protein
37	WP_000801920.1	IncI1-type conjugal transfer protein TraP	WP_020833597.1	phosphoadenosine phosphosulfate reductase family protein	WP_000959785.1	pilus assembly protein PilX
38	WP_000086957.1	IncI1-type conjugal transfer protein TraR	WP_196782942.1	reverse transcriptase N-terminal domain-containing protein	WP_001276270.1	plasmid SOS inhibition protein A
39	WP_001164788.1	IncI1-type conjugal transfer protein TraT	WP_001043260.1	sulfonamide-resistant dihydropteroate synthase Sul2	WP_000679427.1	quaternary ammonium compound efflux SMR transporter QacE delta 1
40	WP_001024780.1	IncI1-type conjugal transfer protein TraU	WP_000790610.1	transglycosylase SLT domain-containing protein	WP_001235713.1	recombinase family protein
41	WP_000337398.1	IncI1-type conjugal transfer protein TraV	WP_052894216.1	DNA sulfur modification protein DndE	WP_000435061.1	replication initiation protein
42	WP_001189160.1	IncI1-type conjugal transfer protein TraW	WP_000810362.1	hypothetical protein	WP_001276120.1	single-stranded DNA-binding protein
43	WP_001037987.1	IncI1-type conjugal transfer protein TraX	WP_024136334.1	hypothetical protein	WP_000259031.1	sulfonamide-resistant dihydropteroate synthase Sul1
44	WP_000151583.1	IncI1-type conjugal transfer protein TrbB	WP_001033104.1	hypothetical protein	WP_000779029.1	thermonuclease family protein
45	WP_001151305.1	ParA family protein	WP_000134171.1	hypothetical protein	WP_000539807.1	type IV pilus biogenesis protein PilM
46	WP_001143760.1	Tn3-like element Tn3 family transposase	WP_001572393.1	hypothetical protein	WP_000276802.1	DUF1187 family protein
47	WP_000344784.1	TniB family NTP-binding protein	WP_000220758.1	hypothetical protein	WP_000647571.1	DUF305 domain-containing protein
48	WP_000131886.1	aminoglycoside N-acetyltransferase AAC(3)-VIa	WP_000262423.1	hypothetical protein	WP_024133208.1	hypothetical protein
49	WP_000117611.1	antirestriction protein ArdA	WP_052894221.1	HpcH/HpaI aldolase/citrate lyase family protein	WP_022630509.1	hypothetical protein
50	WP_000845048.1	class 1 integron integrase IntI1	WP_000255944.1	IS21-like element IS100 family transposase	WP_000810362.1	hypothetical protein
51	WP_000027057.1	class A broad-spectrum beta-lactamase TEM-1	WP_024132211.1	MobC family plasmid mobilization relaxosome protein	WP_000966519.1	hypothetical protein
52	WP_001055900.1	conjugal transfer protein	WP_000090708.1	TnsA endonuclease N-terminal domain-containing protein	WP_052894267.1	hypothetical protein
53	WP_000074849.1	conjugal transfer protein TraA	WP_000480968.1	aminoglycoside O-phosphotransferase APH(6)-Id	WP_000985911.1	hypothetical protein
54	WP_000213857.1	conjugal transfer protein TraC	WP_149590202.1	c-type cytochrome biogenesis protein	WP_000134171.1	hypothetical protein
55	WP_001272005.1	conjugal transfer protein TraO	WP_000235775.1	plasmid transfer protein	WP_000142422.1	hypothetical protein
56	WP_000977522.1	histidine phosphatase family protein	WP_139152523.1	DUF4158 domain-containing protein	WP_001518250.1	hypothetical protein
57	WP_020833619.1	mercury resistance system periplasmic binding protein MerP	WP_001099531.1	EmrE family multidrug efflux SMR transporter	WP_000341066.1	hypothetical protein
58	WP_020833624.1	mercury(II) reductase	WP_000703842.1	hypothetical protein	WP_001028175.1	IS110 family transposase
59	WP_000157095.1	molybdopterin-guanine dinucleotide biosynthesis protein MobC	WP_000802040.1	hypothetical protein	WP_001067858.1	IS6-like element IS26 family transposase
60	WP_000959785.1	pilus assembly protein PilX	WP_000137795.1	hypothetical protein	WP_000710669.1	NADPH-dependent L-lysine N(6)-monooxygenase
61	WP_001276270.1	plasmid SOS inhibition protein A	WP_004193911.1	hypothetical protein	WP_002433343.1	aerobactin synthase IucA
62	WP_001277255.1	putative conjugal transfer protein TraS	WP_045340545.1	hypothetical protein	WP_001015706.1	aerobactin synthase IucC
63	WP_000679427.1	quaternary ammonium compound efflux SMR transporter QacE delta 1	WP_045340447.1	hypothetical protein	WP_001082319.1	aminoglycoside O-phosphotransferase APH(3'')-Ib
64	WP_001235713.1	recombinase family protein	WP_045340442.1	NERD domain-containing protein	WP_000480968.1	aminoglycoside O-phosphotransferase APH(6)-Id
65	WP_001276120.1	single-stranded DNA-binding protein	WP_014609903.1	group II intron reverse transcriptase/maturase	WP_001246153.1	cation efflux system protein CusF
66	WP_000259031.1	sulfonamide-resistant dihydropteroate synthase Sul1	WP_000138548.1	DotI/IcmL family type IV secretion protein	WP_052894274.1	conjugal transfer protein TraG N-terminal domain-containing protein
67	WP_000804064.1	tetracycline efflux MFS transporter Tet(A)	WP_001287663.1	hypothetical protein	WP_000697969.1	copper/silver response regulator transcription factor SilR
68	WP_001208805.1	type II secretion system F family protein	WP_024132396.1	hypothetical protein	WP_148713339.1	ferric aerobactin receptor IutA
69	WP_000742600.1	type IV pilus biogenesis lipoprotein PilL	WP_000338626.1	hypothetical protein	WP_000517107.1	integrase domain-containing protein
70	WP_001247336.1	type IV pilus biogenesis protein PilP	WP_065312199.1	conjugal transfer protein TraP	WP_052894280.1	peptidase domain-containing ABC transporter
71	WP_000762575.1	hypothetical protein	WP_001093793.1	hypothetical protein	WP_000078708.1	phage integrase Arm DNA-binding domain-containing protein
72	WP_001028175.1	IS110 family transposase	WP_020833639.1	hypothetical protein	WP_000088046.1	type II toxin-antitoxin system HipA family toxin
73	WP_023139789.1	IS200/IS605 family element transposase accessory protein TnpB	WP_000018329.1	aminoglycoside O-phosphotransferase APH(3')-Ia	WP_001159869.1	type II toxin-antitoxin system toxin CcdB
74	WP_000654806.1	IS5 family transposase	WP_023166007.1	hypothetical protein	WP_001087807.1	broad-spectrum mercury transporter MerE
75	WP_024132211.1	MobC family plasmid mobilization relaxosome protein	WP_000672849.1	TIM barrel protein	WP_001294663.1	mercuric transport protein MerT
76	WP_149643853.1	RHS domain-containing protein	WP_001394645.1	hypothetical protein	WP_001277466.1	mercury resistance co-regulator MerD
77	WP_000556022.1	hypothetical protein	WP_001283341.1	colicin 1B	WP_001132019.1	hypothetical protein
78	WP_000916941.1	hypothetical protein	WP_000762570.1	colicin 1B immunity protein	WP_052868614.1	Tn3-like element TnAs3 family transposase
79	WP_001371925.1	hypothetical protein	WP_001037998.1	conjugal transfer protein TraX	WP_001283356.1	colicin
80	WP_000803858.1	hypothetical protein	WP_001370730.1	hypothetical protein	WP_001287663.1	hypothetical protein
81	WP_045340339.1	hypothetical protein	WP_000919078.1	hypothetical protein	WP_012728216.1	chloramphenicol/florfenicol efflux MFS transporter FloR
82	WP_001290639.1	hypothetical protein	WP_000410925.1	hypothetical protein	WP_000177628.1	conjugal transfer pilus acetylase TraX
83	WP_000211823.1	hypothetical protein	WP_052918195.1	hypothetical protein	WP_000129019.1	fertility inhibition protein FinO
84	WP_001087807.1	broad-spectrum mercury transporter MerE	WP_149801638.1	M20/M25/M40 family metallo-hydrolase	WP_001323890.1	colicin V immunity protein
85	WP_000980222.1	host cell division inhibitor Icd-like protein	WP_000189376.1	hypothetical protein	WP_001287676.1	conjugal transfer protein TrbA
86	WP_001277466.1	mercury resistance co-regulator MerD	WP_001650766.1	hypothetical protein	WP_001089068.1	tetracycline efflux MFS transporter Tet(B)
87	WP_001132019.1	hypothetical protein	WP_000273954.1	hypothetical protein	WP_000088605.1	tetracycline resistance transcriptional repressor TetR(B)
88	WP_000427623.1	IS110-like element IS4321 family transposase	WP_001804916.1	hypothetical protein	WP_001030389.1	type-F conjugative transfer system pilin assembly protein TraF
89	WP_052868614.1	Tn3-like element TnAs3 family transposase	WP_023165807.1	hypothetical protein	WP_000052618.1	type-F conjugative transfer system pilin assembly thiol-disulfide isomerase TrbB
90	WP_001283356.1	colicin	WP_001239960.1	hypothetical protein	WP_045342214.1	hypothetical protein
91	WP_188022515.1	transposase zinc-binding domain-containing protein	WP_000957857.1	hypothetical protein	WP_000594647.1	Bpu10I family restriction endonuclease
92	WP_000761850.1	organomercurial lyase MerB	WP_001541509.1	hypothetical protein	WP_000412540.1	hypothetical protein
93	WP_032143956.1	hypothetical protein	WP_023891434.1	hypothetical protein	WP_001330364.1	hypothetical protein
94	WP_000754426.1	hypothetical protein	WP_022630855.1	hypothetical protein	WP_032153478.1	hypothetical protein
95	WP_001141535.1	hypothetical protein	WP_001337696.1	hypothetical protein	WP_001065738.1	hypothetical protein
96	WP_032666875.1	TniQ family protein	WP_020833636.1	hypothetical protein	WP_001243650.1	hypothetical protein
97	WP_000381802.1	aminoglycoside nucleotidyltransferase ANT(2'')-Ia	WP_000988988.1	hypothetical protein	WP_001378274.1	hypothetical protein
98	WP_041029016.1	branched-chain amino acid transport system II carrier protein	WP_020833616.1	hypothetical protein	WP_052862000.1	antA/AntB antirepressor family protein
99	WP_000018404.1	hypothetical protein	WP_188078908.1	hypothetical protein	WP_003029734.1	TIGR03758 family integrating conjugative element protein
