# Supplementary material for: Identification of Novel Antimicrobial Resistance Genes Using Machine Learning, Homology Modeling, and Molecular Docking
Source: Microorganisms. 2022 Oct 23;10(11):2102. doi: 10.3390/microorganisms10112102 (PMC9693463; doi:10.3390/microorganisms10112102)
Supplement: Supplementary file 1 [file microorganisms-10-02102-s001.zip › Supplementary Table S6.xlsx]

## Sheet: Supplementary table6
Supplementary Table S6.
The table consists of top putative novel AMR genes without already implicated carbapenem resistant genes following the verification of their presence in resistant strains under each antibiotic (Doripene, Ertapenem, Imipenem, and Meropenem) that appeared in all 6 rounds of cross validation for E. coli and Shigella.
SN.	accession	doripenem	accession	ertapenem	accession	imipenem	accession	meropenem
0	WP_087920820.1	DUF2726 domain-containing protein	WP_001336277.1	6-phospho-beta-glucosidase BglA	WP_001336277.1	6-phospho-beta-glucosidase BglA	WP_000785970.1	GpE family phage tail protein
1	WP_029392307.1	DUF262 domain-containing protein	WP_001372486.1	DNA base-flipping protein YbcN	WP_015632438.1	DotA/TraY family protein	WP_000226517.1	PerC family transcriptional regulator
2	WP_044071610.1	hypothetical protein	WP_000158919.1	DNA-packaging protein FI	WP_148497301.1	hypothetical protein	WP_000431660.1	sugar-binding transcriptional regulator
3	WP_001295358.1	threonine-rich inner membrane protein GfcA	WP_063096524.1	DUF1427 family protein	WP_022646183.1	multidrug efflux RND transporter periplasmic adaptor subunit AcrE	WP_000275531.1	tagatose bisphosphate family class II aldolase
4	WP_000578178.1	SEL1-like repeat protein	WP_001104551.1	DUF2300 domain-containing protein	WP_000431660.1	sugar-binding transcriptional regulator	WP_139565891.1	DotU family type IV/VI secretion system protein
5	WP_000424708.1	TerB N-terminal domain-containing protein	WP_140426460.1	hypothetical protein	WP_001297245.1	two-component system sensor histidine kinase KdbD	WP_022645123.1	phosphate propanoyltransferase
6	WP_000877768.1	YbbC/YhhH family protein	WP_000858564.1	L-sorbose 1-phosphate reductase	WP_001293458.1	H-NS histone family protein	WP_001334996.1	type I-E CRISPR-associated protein Cas5/CasD
7	WP_004201167.1	bleomycin binding protein Ble-MBL	WP_000368931.1	ParB N-terminal domain-containing protein	WP_000424708.1	TerB N-terminal domain-containing protein	WP_000281400.1	type I-E CRISPR-associated protein Cas6/Cse3/CasE
8	WP_004201168.1	phosphoribosylanthranilate isomerase	WP_000226517.1	PerC family transcriptional regulator	WP_004201167.1	bleomycin binding protein Ble-MBL	WP_001296793.1	hypothetical protein
9	WP_004201169.1	protein-disulfide reductase DsbD N-terminal domain-containing protein	WP_001209795.1	endopeptidase	WP_004201168.1	phosphoribosylanthranilate isomerase	WP_000535367.1	YccE family protein
10	WP_000494233.1	response regulator	WP_001617548.1	gpW family protein	WP_001301171.1	propanediol utilization microcompartment protein PduA	WP_000792585.1	PocR ligand-binding domain-containing protein
11	WP_000993028.1	retron St85 family effector protein	WP_001341740.1	sugar-binding transcriptional regulator	WP_001205499.1	propanediol utilization microcompartment protein PduB	WP_062914734.1	RHS domain-containing protein
12	WP_004019635.1	exopolysaccharide production YjbE family protein	WP_033559819.1	BMC domain-containing protein	WP_004201169.1	protein-disulfide reductase DsbD N-terminal domain-containing protein	WP_000783386.1	TrbG/VirB9 family P-type conjugative transfer protein
13	WP_176690805.1	LysR family substrate-binding domain-containing protein	WP_001301167.1	heme-binding protein	WP_000422112.1	retron St85 family RNA-directed DNA polymerase	WP_004201167.1	bleomycin binding protein Ble-MBL
14	WP_001504953.1	phage antitermination Q family protein	WP_000407797.1	elongation factor Tu	WP_004199085.1	type IV secretion system protein	WP_001301171.1	propanediol utilization microcompartment protein PduA
