# Supplementary material for: Identification of Novel Antimicrobial Resistance Genes Using Machine Learning, Homology Modeling, and Molecular Docking
Source: Microorganisms. 2022 Oct 23;10(11):2102. doi: 10.3390/microorganisms10112102 (PMC9693463; doi:10.3390/microorganisms10112102)
Supplement: Supplementary file 1 [file microorganisms-10-02102-s001.zip › Supplementary Table S7.xlsx]

## Sheet: Supplementary table7
Supplementary Table S7.
The table consists of top putative novel AMR genes without already implicated carbapenem resistant genes following the verification of their presence in resistant strains under each antibiotic (Imipenem and Meropenem) that appeared in all 6 rounds of cross validation for P. aeruginosa.
SN.	accession	imipenem	accession	meropenem
1	WP_003107098.1	DUF2285 domain-containing protein	WP_003101875.1	4-hydroxybenzoate transporter PcaK
2	WP_023098703.1	hypothetical protein	WP_024947973.1	7-cyano-7-deazaguanine synthase
3	WP_003103998.1	P-type conjugative transfer ATPase TrbB	WP_016263382.1	DNA adenine methylase
4	WP_003158124.1	P-type conjugative transfer protein TrbL	WP_023106765.1	hypothetical protein
5	WP_023107680.1	PHB depolymerase family esterase	WP_126560641.1	IS30-like element ISPa37 family transposase
6	WP_124125512.1	PasA protein	WP_126559485.1	NAD(P)H-hydrate dehydratase
7	WP_020751097.1	RAQPRD family integrative conjugative element protein	WP_003103998.1	P-type conjugative transfer ATPase TrbB
8	WP_038823437.1	RusA family crossover junction endodeoxyribonuclease	WP_003097771.1	P-type conjugative transfer protein TrbG
9	WP_003107118.1	S26 family signal peptidase	WP_003158124.1	P-type conjugative transfer protein TrbL
10	WP_009313394.1	SagB/ThcOx family dehydrogenase	WP_079980148.1	PAS domain-containing hybrid sensor histidine kinase/response regulator
11	WP_003087933.1	SurA N-terminal domain-containing protein	WP_003107118.1	S26 family signal peptidase
12	WP_003114699.1	TIGR01777 family protein	WP_003103996.1	TrbC/VirB2 family protein
13	WP_023093052.1	TIGR03747 family integrating conjugative element membrane protein	WP_003097773.1	TrbI/VirB10 family protein
14	WP_014834128.1	TraI domain-containing protein	WP_003103993.1	VirB3 family type IV secretion system protein
15	WP_003103993.1	VirB3 family type IV secretion system protein	WP_031627697.1	autoinducer binding domain-containing protein
