# Supplementary material for: Identification of Novel Antimicrobial Resistance Genes Using Machine Learning, Homology Modeling, and Molecular Docking
Source: Microorganisms. 2022 Oct 23;10(11):2102. doi: 10.3390/microorganisms10112102 (PMC9693463; doi:10.3390/microorganisms10112102)
Supplement: Supplementary file 1 [file microorganisms-10-02102-s001.zip › Supplementary Table S8.xlsx]

## Sheet: Supplementary table8
Supplementary Table S8.
The table consists of top putative novel AMR genes without already implicated carbapenem resistant genes following the verification of their presence in resistant strains under each antibiotic (Imipenem and Meropenem) that appeared in all 6 rounds of cross validation for Enterobacter.
SN.	accession	imipenem	accession	meropenem
1	WP_003858243.1	30S ribosomal protein S12 methylthiotransferase accessory protein YcaO	WP_061098486.1	3-hydroxybutyrate dehydrogenase
2	WP_006811596.1	ATP-binding protein	WP_003860734.1	DTW domain-containing protein
3	WP_071888237.1	AlpA family phage regulatory protein	WP_045336706.1	DUF1097 domain-containing protein
4	WP_000475506.1	Cu(+)/Ag(+) efflux RND transporter outer membrane channel SilC	WP_045336326.1	DUF3828 domain-containing protein
5	WP_080338200.1	DUF1983 domain-containing protein	WP_071888247.1	DUF4224 domain-containing protein
6	WP_061098294.1	DUF2878 domain-containing protein	WP_017693170.1	DUF4406 domain-containing protein
7	WP_045351012.1	DsrE family protein	WP_003863423.1	DsbA family protein
8	WP_061098208.1	hypothetical protein	WP_015570354.1	DsrE family protein
9	WP_154643327.1	IS3 family transposase	WP_003857471.1	HNH nuclease family protein
10	WP_023315021.1	MltR family transcriptional regulator	WP_061098208.1	hypothetical protein
11	WP_045350789.1	SpoVR family protein	WP_022652067.1	HTH-type transcriptional activator RhaR
12	WP_045350174.1	YcaQ family DNA glycosylase	WP_045343346.1	Ni(II)/Co(II)-binding transcriptional repressor RcnR
13	WP_023315802.1	YceO family protein	WP_061098283.1	O-methyltransferase
14	WP_020883634.1	accessory factor UbiK family protein	WP_045335753.1	PAS domain-containing methyl-accepting chemotaxis protein
15	WP_061098190.1	cation efflux system protein CusF	WP_061099665.1	RNA polymerase sigma factor
