# Supplementary material for: Identification of Novel Antimicrobial Resistance Genes Using Machine Learning, Homology Modeling, and Molecular Docking
Source: Microorganisms. 2022 Oct 23;10(11):2102. doi: 10.3390/microorganisms10112102 (PMC9693463; doi:10.3390/microorganisms10112102)
Supplement: Supplementary file 1 [file microorganisms-10-02102-s001.zip › Supplementary Table S9.xlsx]

## Sheet: Supplementary table9
Supplementary Table S9.
The table consists of top putative novel AMR genes without already implicated aminoglycoside resistant genes following the verification of their presence in resistant strains under each antibiotic (Gentamicin, Kanamycin, and Streptomycin) that appeared in all 6 rounds of cross validation for S. enterica.
SN.	accession	gentamicin	accession	kanamycin	accession	streptomycin
1	WP_000426364.1	hypothetical protein	WP_052869856.1	DNA helicase	WP_000038922.1	DUF1983 domain-containing protein
2	WP_001324596.1	ash family protein	WP_000036320.1	hypothetical protein	WP_024133184.1	hypothetical protein
3	WP_001121478.1	baseplate assembly protein	WP_001643958.1	N-acetylneuraminate epimerase	WP_000996112.1	cellulose biosynthesis protein BcsQ
4	WP_001206316.1	ANT(3'')-Ia family aminoglycoside nucleotidyltransferase AadA1	WP_000165998.1	Rop family plasmid primer RNA-binding protein	WP_001064670.1	excinuclease Cho
5	WP_000896475.1	DDE-type integrase/transposase/recombinase	WP_052895058.1	autotransporter adhesin BigA	WP_001599378.1	DNA methylase
6	WP_000366823.1	DNA topoisomerase 3	WP_058799721.1	diguanylate cyclase DgcN	WP_086016659.1	DUF1281 domain-containing protein
7	WP_000274500.1	DUF1380 domain-containing protein	WP_058818653.1	3'-5' exonuclease	WP_000274499.1	DUF1380 domain-containing protein
8	WP_000454193.1	DUF3330 domain-containing protein	WP_000681217.1	DUF4165 domain-containing protein	WP_042007484.1	DUF1380 family protein
9	WP_000606835.1	DUF4165 domain-containing protein	WP_000718549.1	DUF4400 domain-containing protein	WP_001276635.1	DUF3330 domain-containing protein
10	WP_001331364.1	Hok/Gef family protein	WP_021514830.1	IS66 family insertion sequence hypothetical protein	WP_048348897.1	DotA/TraY family protein
11	WP_001324342.1	IS21-like element IS1326 family transposase	WP_058806285.1	IS1380-like element ISEc9 family transposase	WP_000864148.1	HEAT repeat domain-containing protein
12	WP_001137513.1	IS256-like element ISEc58 family transposase	WP_058802311.1	ParM/StbA family protein	WP_000624596.1	IS66 family insertion sequence element accessory protein TnpB
13	WP_058800419.1	IS91 family transposase	WP_001189499.1	S49 family peptidase	WP_001137772.1	IS91 family transposase
14	WP_001079808.1	IncI1-type conjugal transfer lipoprotein TraH	WP_149667209.1	Tn3 family transposase	WP_001024752.1	IncI1-type conjugal transfer protein TraU
15	WP_000646098.1	IncI1-type conjugal transfer lipoprotein TraI	WP_001163195.1	conjugal transfer protein TraG	WP_072103045.1	IncI1-type relaxase NikB
