# Supplementary material for: Identification of Novel Antimicrobial Resistance Genes Using Machine Learning, Homology Modeling, and Molecular Docking
Source: Microorganisms. 2022 Oct 23;10(11):2102. doi: 10.3390/microorganisms10112102 (PMC9693463; doi:10.3390/microorganisms10112102)
Supplement: Supplementary file 1 [file microorganisms-10-02102-s001.zip › Supplementary Xlsx1.xlsx]

## Sheet: K. pneumoniae
Supplementary Xlsx 1.
Machine learning performance F1 score comparison between AMR and All Genes level on different bacterial strains for Klebsiella pneumoniae on doripenem, ertapenem, imipene, and meropenem.
Doripenem							Figure 1a.
classifier	All AMR	All Gene	Int AMR	Int Gene	Ran AMR	Ran Gene
LogR	0.815	0.557	0.828	0.917	0.604	0.65
gNB	0.448	0.515	0.839	0.338	0.321	0.624
SVM	0.796	0.668	0.804	0.911	0.603	0.647
DT	0.805	0.671	0.802	0.898	0.611	0.61
RF	0.773	0.648	0.8	0.902	0.604	0.629
KNN	0.784	0.678	0.82	0.921	0.446	0.621
LDA	0.806	0.622	0.848	0.906	0.603	0.623
mNB	0.784	0.656	0.786	0.922	0.604	0.629
ABC	0.825	0.624	0.84	0.91	0.604	0.625
GBC	0.797	0.661	0.84	0.934	0.604	0.619
ETC	0.816	0.524	0.795	0.907	0.61	0.605
BC	0.759	0.637	0.775	0.915	0.604	0.607
Ertapenem							Figure 1b.
classifier	All AMR	All Gene	Int AMR	Int Gene	Ran AMR	Ran Gene
LogR	0.604	0.672	0.62	0.933	0.603	0.635
gNB	0.606	0.575	0.699	0.732	0.303	0.531
SVM	0.576	0.597	0.596	0.939	0.603	0.615
DT	0.573	0.745	0.652	0.917	0.608	0.666
RF	0.521	0.646	0.627	0.942	0.606	0.664
KNN	0.595	0.633	0.632	0.915	0.385	0.639
LDA	0.48	0.624	0.607	0.919	0.604	0.636
mNB	0.714	0.636	0.677	0.906	0.614	0.636
ABC	0.628	0.692	0.622	0.92	0.605	0.644
GBC	0.599	0.731	0.644	0.942	0.605	0.678
ETC	0.58	0.679	0.635	0.937	0.608	0.675
BC	0.582	0.64	0.625	0.934	0.603	0.677
Imipenem							Figure 1c.
classifier	All AMR	All Gene	Int AMR	Int Gene	Ran AMR	Ran Gene
LogR	0.699	0.667	0.721	0.902	0.608	0.59
gNB	0.779	0.651	0.726	0.73	0.338	0.555
SVM	0.688	0.57	0.717	0.893	0.617	0.554
DT	0.622	0.674	0.679	0.879	0.618	0.598
RF	0.67	0.634	0.67	0.897	0.62	0.59
KNN	0.64	0.592	0.664	0.862	0.463	0.549
LDA	0.714	0.58	0.672	0.888	0.628	0.586
mNB	0.694	0.634	0.705	0.825	0.597	0.586
ABC	0.752	0.729	0.746	0.885	0.621	0.594
GBC	0.725	0.79	0.697	0.901	0.617	0.609
ETC	0.639	0.717	0.663	0.904	0.619	0.602
BC	0.674	0.691	0.689	0.89	0.614	0.582
Meropenem
classifier	All AMR	All Gene	Int AMR	Int Gene	Ran AMR	Ran Gene
LogR	0.667	0.796	0.701	0.902	0.606	0.728
gNB	0.599	0.798	0.714	0.624	0.383	0.573
SVM	0.639	0.741	0.654	0.889	0.618	0.713
DT	0.646	0.784	0.7	0.819	0.624	0.686
RF	0.662	0.773	0.696	0.86	0.618	0.702
KNN	0.645	0.756	0.681	0.836	0.483	0.692
LDA	0.636	0.775	0.683	0.843	0.615	0.717
mNB	0.717	0.743	0.642	0.84	0.562	0.723
ABC	0.693	0.808	0.679	0.903	0.61	0.709
GBC	0.699	0.838	0.686	0.888	0.617	0.717
ETC	0.611	0.803	0.68	0.892	0.625	0.7
BC	0.602	0.829	0.648	0.861	0.62	0.702
