# Supplementary material for: Identification of Novel Antimicrobial Resistance Genes Using Machine Learning, Homology Modeling, and Molecular Docking
Source: Microorganisms. 2022 Oct 23;10(11):2102. doi: 10.3390/microorganisms10112102 (PMC9693463; doi:10.3390/microorganisms10112102)
Supplement: Supplementary file 1 [file microorganisms-10-02102-s001.zip › Supplementary Xlsx2.xlsx]

## Sheet: E.coli and Shigella
Supplementary Xlsx 2.
Machine learning performance F1 score comparison between AMR and All Genes level on different bacterial strains for E. coli and Shigella on doripenem, ertapenem, imipene, and meropenem.
Doripenem							Figure 2a.
classifier	All AMR	All Gene	Int AMR	Int Gene	Ran AMR	Ran Gene
LogR	0.82	0.611	0.864	0.828	0.569	0.668
gNB	0.854	0.689	0.893	0.887	0.627	0.677
SVM	0.842	0.406	0.864	0.883	0.658	0.515
DT	0.802	0.681	0.83	0.673	0.625	0.627
RF	0.761	0.606	0.82	0.878	0.648	0.664
KNN	0.739	0.515	0.759	0.811	0.514	0.55
LDA	0.803	0.6	0.915	0.739	0.622	0.623
mNB	0.797	0.589	0.827	0.893	0.435	0.638
ABC	0.893	0.739	0.823	0.85	0.632	0.698
GBC	0.831	0.528	0.872	0.673	0.63	0.669
ETC	0.82	0.728	0.893	0.828	0.649	0.752
BC	0.806	0.622	0.893	0.634	0.632	0.651
Ertapenem							Figure 2b.
classifier	All AMR	All Gene	Int AMR	Int Gene	Ran AMR	Ran Gene
LogR	0.86	0.85	0.859	0.786	0.7	0.74
gNB	0.85	0.809	0.863	0.78	0.647	0.686
SVM	0.917	0.761	0.86	0.719	0.702	0.716
DT	0.771	0.765	0.812	0.818	0.698	0.706
RF	0.801	0.752	0.805	0.786	0.696	0.724
KNN	0.715	0.641	0.82	0.701	0.657	0.661
LDA	0.665	0.669	0.789	0.82	0.697	0.672
mNB	0.872	0.752	0.836	0.807	0.691	0.702
ABC	0.804	0.837	0.836	0.81	0.705	0.738
GBC	0.786	0.766	0.797	0.881	0.704	0.732
ETC	0.837	0.875	0.797	0.828	0.701	0.734
BC	0.803	0.85	0.797	0.818	0.689	0.717
Imipenem							Figure 2c.
classifier	All AMR	All Gene	Int AMR	Int Gene	Ran AMR	Ran Gene
LogR	0.899	0.713	0.915	0.921	0.615	0.667
gNB	0.885	0.774	0.952	0.924	0.629	0.67
SVM	0.901	0.694	0.967	0.94	0.677	0.651
DT	0.884	0.976	0.899	0.976	0.652	0.669
RF	0.83	0.574	0.884	0.858	0.652	0.636
KNN	0.689	0.577	0.852	0.669	0.56	0.609
LDA	0.689	0.564	0.92	0.854	0.668	0.634
mNB	0.918	0.724	0.479	0.948	0.481	0.632
ABC	0.93	0.976	0.93	0.976	0.667	0.629
GBC	0.915	0.976	0.93	0.976	0.652	0.64
ETC	0.9	0.65	0.95	0.944	0.661	0.632
BC	0.893	0.879	0.884	0.976	0.667	0.605
Meropenem							Figure 2d.
classifier	All AMR	All Gene	Int AMR	Int Gene	Ran AMR	Ran Gene
LogR	0.921	0.75	0.933	0.856	0.741	0.703
gNB	0.955	0.718	0.966	0.692	0.72	0.544
SVM	0.933	0.8	0.933	0.773	0.767	0.703
DT	0.889	0.729	0.911	0.771	0.76	0.698
RF	0.897	0.688	0.944	0.773	0.766	0.723
KNN	0.849	0.701	0.944	0.738	0.778	0.715
LDA	0.778	0.704	0.888	0.66	0.732	0.695
mNB	0.944	0.798	0.933	0.776	0.779	0.729
ABC	0.908	0.733	0.944	0.775	0.765	0.717
GBC	0.888	0.713	0.934	0.794	0.763	0.706
ETC	0.944	0.696	0.933	0.768	0.762	0.74
BC	0.899	0.696	0.934	0.779	0.762	0.718
