# Supplementary material for: Identification of Novel Antimicrobial Resistance Genes Using Machine Learning, Homology Modeling, and Molecular Docking
Source: Microorganisms. 2022 Oct 23;10(11):2102. doi: 10.3390/microorganisms10112102 (PMC9693463; doi:10.3390/microorganisms10112102)
Supplement: Supplementary file 1 [file microorganisms-10-02102-s001.zip › Supplementary Xlsx3.xlsx]

## Sheet: S. enterica
Supplementary Xlsx 3.																														Supplementary Xlsx 1 a.															Supplementary Xlsx 1 a.
Machine learning performance F1 score comparison between AMR and All Genes level on different bacterial strains for Salmonella enterica on kanamycin and streptomycin.																														Machine learning performance F1 score comparison between AMR and All Genes level on different bacterial strains for Klebsiella pneumoniae on doripenem, ertapenem, imipene, and meropenem.															Machine learning performance F1 score comparison between AMR and All Genes level on different bacterial strains for Klebsiella pneumoniae on doripenem, ertapenem, imipene, and meropenem.
Kanamycin							Figure 3a.
classifier	All AMR	All Gene	Int AMR	Int Gene	Ran AMR	Ran Gene
LogR	0.742	0.808	0.748	0.874	0.522	0.698
gNB	0.753	0.763	0.916	0.281	0.485	0.512
SVM	0.792	0.745	0.813	0.839	0.523	0.69
DT	0.781	0.937	0.86	0.89	0.507	0.737
RF	0.769	0.77	0.827	0.885	0.517	0.726
KNN	0.736	0.75	0.826	0.696	0.493	0.632
LDA	0.881	0.749	0.905	0.893	0.51	0.692
mNB	0.809	0.752	0.814	0.603	0.546	0.674
ABC	0.775	0.954	0.835	0.895	0.515	0.678
GBC	0.771	0.946	0.843	0.94	0.523	0.72
ETC	0.755	0.826	0.866	0.906	0.505	0.744
BC	0.732	0.931	0.844	0.916	0.514	0.71
Streptomycin							Figure 3b.
classifier	All AMR	All Gene	Int AMR	Int Gene	Ran AMR	Ran Gene
LogR	0.738	0.905	0.813	0.943	0.614	0.653
gNB	0.732	0.754	0.797	0.907	0.536	0.438
SVM	0.759	0.808	0.807	0.918	0.63	0.649
DT	0.71	0.974	0.785	0.944	0.616	0.712
RF	0.724	0.881	0.79	0.921	0.614	0.711
KNN	0.473	0.814	0.483	0.88	0.396	0.607
LDA	0.674	0.796	0.814	0.932	0.614	0.661
mNB	0.833	0.796	0.82	0.884	0.552	0.62
ABC	0.754	0.954	0.801	0.946	0.613	0.65
GBC	0.755	0.965	0.808	0.957	0.616	0.694
ETC	0.729	0.896	0.788	0.953	0.616	0.715
BC	0.713	0.965	0.785	0.941	0.615	0.713
